# Supplementary material for: Identification and classification of Aquilaria (Thymelaeaceae): inferences from a phylogenetic study based on matK sequences
Source: PeerJ. 2025 Jul 23;13:e19752. doi: 10.7717/peerj.19752 (PMC12296565; doi:10.7717/peerj.19752)
Supplement: Supplemental Information 9 [file peerj-13-19752-s009.fas]

>MH134137.1 Aquilaria agallochum
ATGCGATACTTGGTGTGAATTGCAGAATCCCGTGAACCATCGAGTCTTTGAACGCAAGTT
GCGCCCCAAGCCTTTGGGCCGAGGGCACGTCTGCCTGGGTGTCACGCATTGTAGCCCCCC
ACCCTCGTGGTAATGTCTGTGAGGGCTGTGTGCGGCTGATACTGGCCTTCCCGTATGCAC
AGCAATGCGGTTGGCCCAAATGGAGGAACCCAGGGCGGTGTATGCCATGATGAGCGGTGG
TGTGTGCTTAGCCTGCCGTCGTTAGAGCATCATGTGCATCATGCCCTTGAGGTGTGTTTC
GTGGACAACCCCGATGCAATCATAGCGCGCATCGCGACCCCAGGTCAGGCGGGAGCACCC
GCTGAGTT
>KU879012.1 Aquilaria agallochum
ATGCGATACTTGGTGTGAATTGCAGAATCCCGTGAACCATCGAGTCTTTGAACGCAAGTT
GCGCCCCAAGCCTTTGGGCCGAGGGCACGTCTGCCTGGGTGTCACGCATTGTAGCCCCCC
ACCCTCGTGGTAATGTCTGTGAGGGCTGTGTGCGGCTGATACTGGCCTTCCCGTATGCAC
AGCAATGCGGTTGGCCCAAATGGAGGAACCCAGGGCGGTGTATGCCATGATGAGCGGTGG
TGTGTGCTTAGCCTGCCGTCGTTAGAGCATCATGTGCATCATGCCCTTGAGGTGTGTTTC
GTGGACAACCCCGACGCAATCATAGCGCGCATCGCGACCCCAGGTCAAGCGGGAGCACCC
GCTGAGTT
>MH134138.1 Aquilaria beccariana
ATGCGATACTTGGTGTGAATTGCAGAATCCCGTGAACCATCGAGTATTTGAACGCAAGTT
GCGCCCCAAGCCTTTGGGCCGAGGGCACGTCTGCCTGGGTGTCACGCATTGTAGCCCCCC
ACCCTCGTGGTAATGTCTGTGAGGGCTGTGTGCGGCTGATACTGGCCTTCCCGTATGCAC
AGCAATGCGGTTGGCCCAAATGGAGGAACCCAGGGCGGTGTATGCCATGATGAGCGGTGG
TGTGTGCTTAGCCTGCCGTCGTTAGCGCATCATGTGCATCATGCCCTTGAGGTGTGTTTC
GTGGACAACCCCGATGCAATCATAGCGCGCATCGCGACCCCAGGTCAGGCGGGAGCACCC
GCTGAGTT
>KT779116.1 Aquilaria beccariana 
ATGCGATACTTGGTGTGAATTGCAGAATCCCGTGAACCATCGAGTATTTGAACGCAAGTT
GCGCCCCAAGCCTTTGGGCCGAGGGCACGTCTGCCTGGGTGTCACGCATTGTAGCCCCCC
ACCCTCGTGGTAATGTCTATGAGGGCTGTGTGCGGCTGATACTGGCCTTCCCGTATGCAC
AGCAATGCGGTTGGCCCAAATGGAGGAACCCAGGGCAGTGCATGCCATGATGAGCGGTGG
TGTGCTCTTAGCCTGCCGTCGTTAGAGCATCATGTGCATCATGCCCTTGAGGTGTGTTTC
GTGGACAACCCCGATGCAATTGCAGCGCGCATCGCGACCCCAGGTCAGGCGGGAGCACCC
GCTGAGTT
>KT364477.1 Aquilaria beccariana
ATGCGATACTTGGTGTGA-TTGCAGAATCCCGTGAACCATCGAGTATTTGAACGCAAGTT
GCGCCCCAAGCCTTTGGGCCGAGGGCACGTCTGCCTGGGTGTCACGCATTGTAGCCCCCC
ACCCTTGTGGTAATGTCTGTGAGGGCTGTGTGCGGCTGATACTGGCCTTCCCGTATGCAC
AGCAATGCGGTTGGCCCAAATGGAGGAACCCAGGGCGGTGTATGCCATGATGAGCGGTGG
TGTGTGCTTAGCCTGCCGTCGTTAGAGCATCATGTGCATCATGCCCTTGAGGTGTGTTTC
GTGGACAACCCCGATGCAATCATAGCGCGCATCGCGACCCCAGGTCAGGCGGGAGCACCC
GCTGAGTT
>KX351419.1 Aquilaria beccariana
ATGCGATACTTGGTGTGA-TTGCAGAATCCCGTGAACCATCGAGTATTTGAACGCAAGTT
GCGCCCCAAGCCTTTGGGCCGAGGGCACGTCTGCCTGGGTGTCACGCATTGTAGCCCCCC
ACCCTCGTCGTAATGTCTGTGAGGGCTGTGTGGGGCTGATACTGGCCTTCCCGTATGCAC
AGCAATGCGGTTGGCCCAAATGGAGGAACCCAGGGCGGTGTATGCCATGATGAACGGTGG
TGTGTGCTTAGCCTGCCGTCGTTAGAGCATCATGCGCATCATGCCCTTGAGGTATGTTTC
GTGGACAACCCCGGTGCAATCATAGCGCGCATCGCGACCCCAGGTCAGGCGGGAGCACCC
GCTGAGTT
>KX424704.1 Aquilaria beccariana
ATGCGATACTTGGTGTGA-TTGCAGAATCCCGTGAACCATCGAGTATTTGAACGCAAGTT
GCGCCCCAAGCCTTTGGGCCGAGGGCACGTYTGCCTGGGTGTCACGCATTGTAGCCCCCC
ACCCTCGTGGTAATGTCTATGAGGGCTGTGTGCGGCTGATAYTGGCCTTCCCGTATGCAC
AGCAATGCGGTTGGCCCAAATGGAGGAACCCAGGGCAGTGCATGCCATGATGAGCGGTGG
TGTGCTCTTAGCCTGCCGTCGTTAGAGCATCATGTGCATCATGCCCTTGAGGTGTGTTTC
GTGGACAACCCCGRTGCAATTGCAGYGCGCATCGCGACCCCAGGTCAGGCGGGAGCACCC
GCTGAGTT
>KU244108.1 Aquilaria crassna
ATGCGATACTTGGTGTGAATTGCAGAATCCCGTGAACCATCGAGTCTTTGAACGCAAGTT
GCGCCCCAAGCCTTTGGGCCGAGGGCACGTCTGCCTGGGTGTCACGCATTGTAGCCCCCC
ACCCTCGTCGTAATGTCTGTGAGGGCTGTGTGGGGCTGATACTGGCCTTCCCGTATGCAC
AGCAATGCGGTTGGCCCAAATGGAGGAACCCAGGGCGGTGTATGCCATGATGAACGGTGG
TGTGTGCTTAGCCTGCCGTCGTTAGAGCATCATGCGCATCATGCCCTTGAGGTATGTTTC
GTGGACAACCCCGGTGCAATCATAGCGCGCATCGCGACCCCAGGTCAGGCGGGAGCACCC
GCTGAGTT
>KU238037.1 Aquilaria crassna 
ATGCGATACTTGGTGTGAATTGCAGAATCCCGTGAACCATCGAGTCTTTGAACGCAAGTT
GCGCCCCAAGCCTTTGGGCCGAGGGCACGTCTGCCTGGGTGTCACGCATTGTAGCCCCCC
ACCCTCGTCGTAATGTCTGTGAGGGCTGTGTGGGGCTGATACTGGCCTTCCCGTATGCAC
AGCAATGCGGTTGGCCCAAATGGAGGAACCCAGGGCGGTGTATGCCATGATGAGCGGTGG
TGTGTGCTTAGCCTGCCGTCGTTAGAGCATCATGCGCATCATGCCCTTGAGGTATGTTTC
GTGGACAACCCCGGTGCAATCATAGCGCGCATCGCGACCCCAGGTCAGGCGGGAGCACCC
GCTGAGTT
>AY920326.1 Aquilaria crassna
ATGCGATACTTGGTGTGAATTGCAGAATCCCGTGAACCATCGAGTCTTTGAACGCAAGTT
GCGCCCCAAGCCTTTGGGCCGAGGGCACGTCTGCCTGGGTGTCACGCATTGTAGCCCCCC
ACCCTCGTCGTAATGTCTGTGAGGGCTGTGTGGGGCTGATACTGGCCTTCCCGTATGCAC
AGCAATGCGGTTGGCCCAAATGGAGGAACCCAGGGCGGTGTATGCCATGATGAACGGTGG
TGTGTGCTTAGCCTGCCGTCGTTAGAGCATCATGCGCATCATGCCCTTGAGGTATGTTTC
GTGGACAACCCCGGTGCAATCATAGCGCGCATCGCGACCCCAGGTCAGGCGGG-------
--------
>MH134140.1 Aquilaria cumingiana
ATGCGATACTTGGTGTGAATTGCAGAATCCCGTGAACCATCGAGTCTTTGAACGCAAGTT
GCGCCCCAAGCCTTTGGGCCGAGGGCACGTCTGCCTGGGTGTCACGCATTGTAGCCCCCC
ACCCTCGTGGTAATGTCTGTGAGGGCTGTGTGCGGCTGATACTGGCCTTCCCGTATGGAC
AGCAATGCGGTTGGCCCAAATGGAGGAACCCAGGGCGGTGTATGCCATGATGAGCGGTGG
TGTGTGCTTAGCCTGCCGTCGTTAAAGCATCATGTGCATCATGCCCTTGAGGTGTGTTTC
GTGGACAACCCCGATGCAATCATAGCGCGCATCGCGACCCCAGGTCAGGCGGGAGCACCC
GCTGAGTT
>KT779117.1 Aquilaria cumingiana
ATGCGATACTTGGTGTGAATTGCAGAATCCCGTGAACCATCGAGTCTTTGAACGCAAGTT
GCGCCCCAAGCCTTTGGGCCGAGGGCACGTCTGCCTGGGTGTCACGCATTGTAGCCCCCC
CCCATCGTGGTAATGCCCGTGAGGGCTGTGTGCGGCTGATACTGGCCTTCCCGTATGGAC
AGCAATGCGGTTGGCCCAAATGGAGGAACCCAGGGCGGTGTATGCCATGATGAGCGGTGG
TGTGTGCTTAGCCTGCCGTCGTTAAAGCATCATGTGCATCATGCCCTTGAGGTGTGTTTC
GTGGACAACCCCGATGCAATCATAGCGCGCATCGCGACCCCAGGTCAGGCGGGAGCACCC
GCTGAGTT
>KU244114.1 Aquilaria hirta
ATGCGATACTTGGTGTGAATTGCAGAATCCCGTGAACCATCGAGTATTTGAACGCAAGTT
GCGCCCCAAGCCTTTGGGCCGAGGGCACGTCTGCCTGGGTGTCACGCATTGTAGCCCCCC
ACCCTCGTGGTAATGTCTGTGAGGGCTGTGTGCGGCTGATACTGGCCTTCCCGTATGCAC
AGCAATGCGGTTGGCCCAAATGGAGGAACCCAGGGCGGTGTATGCCATGATGAGCGGTGG
TGTGTGCTTAGCCTGCCGTCGTTAGCGCATCATGTACATCATGCCCTTGAGGTGTGTTTC
GTGGACAACCCCGATGCAATCATAGCGCGCATCGCGACCCCAGGTCAGGCGGGAGCACCC
GCTGAGTT
>KT347175.1 Aquilaria hirta
ATGCGATACTTGGTGTGAATTGCAGAATCCCGTGAACCATCGAGTATTTGAACGCAAGTT
GCGCCCCAAGCCTTTGGGCCGAGGGCACGTCTGCCTGGGTGTCACGCATTGTAGCCCCCC
ACCCTCGTGGTAATGTCTGTGAGGGCTGTGTGCGGCTGATACTGGCCTTCCCGTATGCAC
AGCAATGCGGTTGGCCCAAATGGAGGAACCCAGGGCGGTGTATGCCATGATGAGCGGTGG
TGTGTGCTTAGCCTGCCGTCGTTAGCGCATCATGTGCATCATGCCCTTGAGGTGTGTTTC
GTGGACAACCCCGATGCAATCATAGCGCGCATCGCGACCCCAGGTCAGGCGGGAGCACCC
GCTGAGTT
>KX024765.1 Aquilaria malaccensis
ATGCGATACTTGGTGTGAATTGCAGAATCCCGTGAACCATCGAGTCTTTGAACGCAAGTT
GCGCCCCAAGCCTTTGGGCCGAGGGCACGTCTGCCTGGGTGTCACGCATTGTAGCCCCCC
ACCCTCGTGGTAATGTCTGTGAGGGCTGTGTGCGGCTGATACTGGCCTTCCCGTATGCAC
AGCAATGCGGTTGGCCCAAATGGAGGAACCCAGGGCGGTGTATGCCATGATGAGCGGTGG
TGTGTGCTTAGCCTGCCGTCGTTAGAGCATCATGTGCATCATGCCCTTGAGGTGTGTTTC
GTGGACAACCCCGATGCAATCATAGCGCGCATCGCGACCCCAGGTCAGGCGGGAGCACCC
GCTGAGTT
>MH134142.1 Aquilaria malaccensis
ATGCGATACTTGGTGTGAATTGCAGAATCCCGTGAACCATCGAGTATTTGAACGCAAGTT
GCGCCCCAAGCCTTTGGGCCGAGGGCACGTCTGCCTGGGTGTCACGCATTGTAGCCCCCC
ACCCTTGTGGTAATGTCTGTGAGGGCTGTGTGCGGCTGATACTGGCCTTCCCGTATGCAC
AGCAATGCGGTTGGCCCAAATGGAGGAACCCAGGGCGGTGTATGCCATGATGAGCGGTGG
TGTGTGCTTAGCCTGCCGTCGTTAGAGCATCATGTGCATCATGCCCTTGAGGTGTGTTTC
GTGGACAACCCCGATGCAATCATAGCGCGCATTGCGACCCCAGGTCAGGCGGGAGCACCC
GCTGAGTT
>KX024768.1 Aquilaria malaccensis
ATGCGATACTTGGTGTGAATTGCAGAATCCCGTGAACCATCGAGTCTTTGAACGCAAGTT
GCGCCCCAAGCCTTTGGGCCGAGGGCACGTCTGCCTGGGTGTCACGCATTGTAGCCCCCC
ACCCTCGTGGTAATGTCTGTGAGGGCTGTGTGCGGCTGATACTGGCCTTCCCGTATGCAC
AGCAATGCGGTTGGCCCAAATGGAGGAACCCAGGGCGGTGTATGCCATGATGAGCGGTGG
TGTGTGCTTAGCCTGCCGTCGTTAGAGCATCATGTGCATCATGCCCTTGAGGTGTGTTTC
GTGGACAACCCCGATGCAATCATAGCGCGCATCGCGACCCCAGGTCAGGCGGGAGCACCC
GCTGAGTT
>KX024772.1 Aquilaria malaccensis
ATGCGATACTTGGTGTGAATTGCAGAATCCCGTGAACCATCGAGTCTTTGAACGCAAGTT
GCGCCCCAAGCCTTTGGGCCGAGGGCACGTTTGCCTGGGTGTCACGCATTGTAGCCCCCC
ACCCTCGTGGTAATGTCTGTGAGGGCTGTGTGCGGCTGATACTGGCCTTCCCGTATGCAC
AGCAATGCGGTTGGCCCAAATGGAGGAACCCAGGGCGGTGTATGCCATGATGAGCGGTGG
TGTGTGCTTAGCCTGCCGTCGTTAGAGCATCATGTGCATCATGCCCTTGAGGTGTGTTTC
GTGGACAACCCCGATGCAATCTTAGCGCGCATCGCGACCCCCGGTCAGGCGGGAGCACCC
GCTGAGTT
>KX024767.1 Aquilaria malaccensis
ATGCGATACTTGGTGTGAATTGCAGAATCCCGTGAACCATCGAGTCTTTGAACGCAAGTT
GCGCCCCAAGCCTTTGGGCCGAGGGCACGTCTGCCTGGGTGTCACGCATTGTAGCCCCCC
ACCCTCGTGGTAATGTCTGTGAGGGCTGTGTGCGGCTGATACTGGCCTTCCCGTATGCAC
AGCAATGCGGTTGGCCCAAATGGAGGAACCCAGGGCGGTGTATGCCATGATGAGCGGTGG
TGTGTGCTTAGCCTGCCGTCGTTAGAGCATCATGTGCATCATGCCCTTGAGGTGTGTTTC
GTGGACAACCCCGATGCAATCATAGCGCGCATCGCGACCCCAGGTCAGGCGGGAGCACCC
GCTGAGTT
>KM887433.1 Aquilaria malaccensis
ATGCGATACTTGGTGTGAATTGCAGAATCCCGTGAACCATCGAGTCTTTGAACGCAAGTT
GCGCCCCAAGCCTTTGGGCCGAGGGCACGTCTGCCTGGGTGTCACGCATTGTAGCCCCCC
ACCCTCGTGGTAATGTCTGTGAGGGCTGTGTGCGGCTGATACTGGCCTTCCCGTATGCAC
AGCAATGCGGTTGGCCCAAATGGAGGAACCCAGGGCGGTGTATGCCATGATGAGCGGTGG
TGTGTGCTTAGCCTGCCGTCGTTAGAGCATCATGTGCATCATGCCCTTGAGGTGTGTTTC
GTGGACAACCCCGATGCAATCATAGCGCGCATCGCGACCCCAGGTCAGGCGGGAGCACCC
GCTGAGTT
>KF636365.1 Aquilaria malaccensis
ATGCGATACTTGGTGTGAATTGCAGAATCCCGTGAACCATCGAGTATTTGAACGCAAGTT
GCGCCCCAAGCCTTTGGGCCGAGGGCACGTCTGCCTGGGTGTCACGCATTGTAGCCCCCC
ACCCTTGTGGTAATGTCTGTGAGGGCTGTGTGCGGCTGATATTGGCCTTCCCGTATGCAC
AGCAATGCGGTTGGCCCAAATGGAGGAACCCAGGGCGGTGTATGCCATGATGAGCGGTGG
TGTGTGCTTAGCCTGCCGTCGTTAGAGCATCATGTGCATCATGCCCTTGAGGTGTGTTTC
GTGGACAACCCCGATGCAATCATAGCGCGCATTGCGACCCCAGGTCAGGCGGGAGCACCC
GCTGAGTT
>KY817954.1 Aquilaria malaccensis
ATGCGATACTTGGTGTGAATTGCAGAATCCCGTGAACCATCGAGTATTTGAACGCAAGTT
GCGCCCCAAGCCTTTGGGCCGAGGGCACGTCTGCCTGGGTGTCACGCATTGTAGCCCCCC
ACCCTTGTGGTAATGTCTGTGAGGGCTGTGTGCGGCTGATACTGGCCTTCCCGTATGCAC
AGCAATGCGGTTGGCCCAAATGGAGGAACCCAGGGCGGTGTATGCCATGATGAGCGGTGG
TGTGTGCTTAGCCTGCCGTCGTTAGAGCATCATGTGCATCATGCCCTTGAGGTGTGTTTC
GTGGACAACCCCGATGCAATCATAGCGCGCATTGCGACCCCAGGTCAGGCGGGAGCACCC
GCTGAGTT
>KX024769.1 Aquilaria malaccensis
ATGCGATACTTGGTGTGAATTGCAGAATCCCGTGAACCATCGAGTCTTTGAACGCAAGTT
GCGCCCCAAGCCTTTGGGCCGAGGGCACGTCTGCCTGGGTGTCACGCATTGTAGCCCCCC
ACCCTCGTGGTAATGTCTGTGAGGGCTGTGTGCGGCTGATACTGGCCTTCCCGTATGCAC
AGCAATGCGGTTGGCCCAAATGGAGGAACCCAGGGCGGTGTATGCCATGATGAGCGGTGG
TGTGTGCTTAGCCTGCCGTCGTTAGAGCATCATGTGCATCATGCCCTTGAGGTGTGTTTC
GTGGACAACCCCGATGCAATCT-AGCGCGCATCGCGACCCCCGGTCAGGCGGGAGCACCC
GC------
>KT347174.1 Aquilaria malaccensis
ATGCGATACTTGGTGTGAATTGCAGAATCCCGTGAACCATCGAGTATTTGAACGCAAGTT
GCGCCCCAAGCCTTTGGGCCGAGGGCACGTCTGCCTGGGTGTCACGCATTGTAGCCCCCC
ACCCTCGTGGTAATGTCTATGAGGGCTGTGTGCGGCTGATACTGGCCTTCCCGTATGCAC
AGCAATGCGGTTGGCCCAAATGGAGGAACCCAGGGCAGTGCATGCCATGATGAGCGGTGG
TGTGCTCTTAGCCTGCCGTCGTTAGAGCATCATGTGCATCATGCCCTTGAGGTGTGTTTC
GTGGACAACCCCGATGCAATTGCAGCGCGCATCGCGACCCCAGGTCAGGCGGGAGCACCC
GCTGAGTT
>KT779118.1 Aquilaria microcarpa
ATGCGATACTTGGTGTGAATTGCAGAATCCCGTGAACCATCGAGTATTTGAACGCAAGTT
GCGCCCCAAGCCTTTGGGCCGAGGGCACGTCTGCCTGGGTGTCACGCATTGTAGCCCCCC
ACCCTCGTGGTAATGTCTGTGAGGGCTGTGTGCGGCTGATACTGGCCTTCCCGTATGCAC
AGCAATGCGGTTGGCCCAAATGGAGGAACCCAGGGCGGTGTATGCCATGATGAGCGGTGG
TGTGTGCTTAGCCTGCCGTCGTTAGAGCATCATGTGCATCATGCCCTTGAGGTGTGTTTC
GTGGACAACCCCGATGTAATCATAGCGCGCATCGCGACCCCAGGTCAGGCGGGAGCACCC
GCTGAGTT
>KU244119.1 Aquilaria microcarpa
ATGCGATACTTGGTGTGAATTGCAGAATCCCGTGAACCATCGAGTATTTGAACGCAAGTT
GCGCCCCAAGCCTTTGGGCCGAGGGCACGTCTGCCTGGGTGTCACGCATTGTAGCCCCCC
ACCCTCGTGGTAATGTCTGTGAGGGCTGTGTGCGGCTGATACTGGCCTTCCCGTATGCAC
AGCAATGCGGTTGGCCCAAATGGAGGAACCCAGGGCGGTGTATGCCATGATGAGCGGTGG
TGTGTGCTTAGCCTGCCGTCGTTAGAGCATCATGTGCATCATGCCCTTGAGGTGTGTTTC
GTGGACAACCCCGATGTAATCATAGCGCGCATCGCGACCCCAGGTCAGGCGGGAGCACCC
GCTGAGTT
>KU244094.1 Aquilaria microcarpa
ATGCGATACTTGGTGTGAATTGCAGAATCCCGTGAACCATCGAGTATTTGAACGCAAGTT
GCGCCCCAAGCCTTTGGGCCGAGGGCACGTCTGCCTGGGTGTCACGCATTGTAGCCCCCC
ACCCTCGTGGTAATGTCTGTGAGGGCTGTGTGCGGCTGATACTGGCCTTCCCGTATGCAC
AGCAATGCGGTTGGCCCAAATGGAGGAACCCAGGGCGGTGTATGCCATGATGAGCGGTGG
TGTGTGCTTAGCCTGCCGTCGTTAGAGCATCATGTGCATCATGCCCTTGAGGTGTGTTTC
GTGGACAACCCCGATGTAATCATAGCGCGCATCGCGACCCCAGGTCAGGCGGGAGCACCC
GCTGAGTT
>KU244092.1 Aquilaria microcarpa
ATGCGATACTTGGTGTGAATTGCAGAATCCCGTGAACCATCGAGTATTTGAACGCAAGTT
GCGCCCCAAGCCTTTGGGCCGAGGGCACGTCTGCCTGGGTGTCACGCATTGTAGCCCCCC
ACCCTCGTGGTAATGTCTGTGAGGGCTGTGTGCGGCTGATACTGGCCTTCCCGTATGCAC
AGCAATGCGGTTGGCCCAAATGGAGGAACCCAGGGCGGTGTATGCCATGATGAGCGGTGG
TGTGTGCTTAGCCTGCCGTCGTTAGAGCATCATGTGCATCATGCCCTTGAGGTGTGTTTC
GTGGACAACCCCGATGTAATCATAGCGCGCATCGCGACCCCAGGTCAGGCGGGAGCACCC
GCTGAGTT
>MH134145.1 Aquilaria rugosa
ATGCGATACTTGGTGTGAATTGCAGAATCCCGTGAACCATCGAGTCTTTGAACGCAAGTT
GCGCCCCAAGCCTTTGGGCCGAGGGCACGTCTGCCTGGGTGTCACGCATTGTAGCCCCCC
ACCCTCGTGGTAATGTCTGTGAGGGCTGTGTGCGGCTGATACTGGCCTTCCCGTATGCAC
AGCAATGCGGTTGGCCCAAATGGAGGAACCCAGGGCGGTGTATGCCATGATGAGCGGTGG
TGTGTGCTTAGCCTGCCGTCGTTAGAGCATCATGTGCATCATGCCCTTGAGGTGTGTTTC
GTGGACAACCCCGACGCAATCATAGCGCGCATCGCGACCCCAGGTCAGGCGGGAGCACCC
GCTGAGTT
>AY920328.1 Aquilaria rugosa
ATGCGATACTTGGTGTGAATTGCAGAATCCCGTGAACCATCGAGTCTTTGAACGCAAGTT
GCGCCCCAAGCCTTTGGGCCGAGGGCACGTCTGCCTGGGTGTCACGCATTGTAGCCCCCC
ACCCTCGTGGTAATGTCTGTGAGGGCTGTGTGCGGCTGATACTGGCCTTCCCGTATGCAC
AGCAATGCGGTTGGCCCAAATGGAGGAACCCAGGGCGGTGTATGCCATGATGAGCGGTGG
TGTGTGCTTAGCCTGCCGTCGTTAGAGCATCATGTGCATCATGCCCTTGAGGTGTGTTTC
GTGGACAACCCCGATGCAATCT-AGCGCGCATCGCGACCCCAGGTCAGGCGGG-------
--------
>KU244121.1 Aquilaria sinensis
ATGCGATACTTGGTGTGAATTGCAGAATCCCGTGAACCATCGAGTCTTTGAACGCAAGTT
GCGCCCCAAGCCTTTGGGCCGAGGGCACGTCTGCCTGGGTGTCACGCATTGTAGCCCCCC
ACCCTCGTCGTAATGTCTGTGAGGGCTGTGTGGGGCTGATACTGGCCTTCCCGTATGCAC
AGCAATGCGGTTGGCCCAAATGGAGGAACCCAGGGCGGTGTATGCCATGATGAACGGTGG
TGTGTGCTTAGCCTGCCGTCGTTAGAGCATCATGCGCATCATGCCCTTGAGGTATGTTTC
GTGGACAACCCCGGTGCAATCATAGCGCGCATCGCGACCCCAGGTCAGGCGGGAGCACCC
GCTGAGTT
>KR531769.1 Aquilaria sinensis
ATGCGATACTTGGTGTGAATTGCAGAATCCCGTGAACCATCGAGTCTTTGAACGCAAGTT
GCGCCCCAAGCCTTTGGGCCGAGGGCACGTCTGCCTGGGTGTCACGCATTGTAGCCCCCC
ACCCTCGTGGTAATGTCTGTGAGGGCTGTGTGCGGCTGATACTGGCCTTCCCGTATGCAC
AGCAATGCGGTTGGCCCAAATGGAGGAACCCAGGGCGGTGTATGCCATGATGAGCGGTGG
TGTGTGCTTAGCCTGCCGTCGTTAGAGCATCATGTGCATCATGCCCTTGAGGTGTGTTTC
GTGGACAACCCCGACGCAATCATAGCGCGCATCGCGACCCCAGGTCAGGCGGGAGCACCC
GCTGAGTT
>KU238034.1 Aquilaria sinensis
ATGCGATACTTGGTGTGAATTGCAGAATCCCGTGAACCATCGAGTATTTGAACGCAAGTT
GCGCCCCAAGCCTTTGGGCCGAGGGCACGTCTGCCTGGGTGTCACGCATTGTAGCCCCCC
ACCCTTGTGGTAATGTCTGTGAGGGCTGTGTGCGGCTGATACTGGCCTTCCCGTATGCAC
AGCAATGCGGTTGGCCCAAATGGAGGAACCCAGGGCGGTGTATGCCATGATGAGCGGTGG
TGTGTGCTTAGCCTGCCGTCGTTAGAGCATCATGTGCATCATGCCCTTGAGGTGTGTTTC
GTGGACAACCCCGATGCAATCATAGCGCGCATTGCGACCCCAGGTCAGGCGGGAGCACCC
GCTGAGTT
>EF645833.1 Aquilaria sinensis
ATGCGATACTTGGTGTGAATTGCAGAATCCCGTGAACCATCGAGTCTTTGAACGCAAGTT
GCGCCCCAAGCCTTTGGGCCGAGGGCACGTCTGCCTGGGTGTCACGCATTGTAGCCCCTC
ACCCTCGTCGTAATGTCTGTGAGGGCTGTGTGGGGCTGATACTGGCCTTCCCGTATGCAC
AGCAATGCGGTTGGCCCAAATGGAGGAACCCAGGGCGGTGTATGCCATGATGAACGGTGG
TGTGTGCTTAGCCTGCCGTCGTTAGAGCATCATGCGCATCATGCCCTTGAGGTATGTTTC
GTGGACAACCGCGGTGCAATCATAGCGCGCATCGCGACCCCAGGTCAGGCGGGAGCACCC
GCTGAGTT
>KY817981.1 Aquilaria sinensis
ATGCGATACTTGGTGTGAATTGCAGAATCCCGTGAACCATCGAGTCTTTGAACGCAAGTT
GCGCCCCAAGCCTTTGGGCCGAGGGCACGTCTGCCTGGGTGTCACGCATTGTAGCCCCCC
ACCCTCGTCGTAATGTCTGTGAGGGCTGTGTGGGGCTGATACTGGCCTTCCCGTATGCAC
AGCAATGCGGTTGGCCCAAATGGAGGAACCCAGGGCGGTGTATGCCATGATGAACGGTGG
TGTGTGCTTAGCCTGCCGTCGTTAGAGCATCATGCGCATCATGCCCTTGAGGTATGTTTC
GTGGACAACCCCGGTGCAATCATAGCGCGCATCGCGACCCCAGGTCAGGCGGGAGCACCC
GCTGAGTT
>KY817955.1 Aquilaria subintegra
ATGCGATACTTGGTGTGAATTGCAGAATCCCGTGAACCATCGAGTCTTTGAACGCAAGTT
GCGCCCCAAGCCTTTGGGCCGAGGGCACGTCTGCCTGGGTGTCACGCATTGTAGCCCCCC
ACCCTCGTCGTAATGTCTGTGAGGGCTGTGTGGGGCTGATACTGGCCTTCCCGTATGCAC
AGCAATGCGGTTGGCCCAAATGGAGGAACCCAGGGCGGTGTATGCCATGATGAACGGTGG
TGTGTGCTTAGCCTGCCGTCGTTAGAGCATCATGCGCATCATGCCCTTGAGGTATGTTTC
GTGGACAACCCCGGTGCAATCATAGCGCGCATCGCGACCCCAGGTCAGGCGGGAGCACCC
GCTGAGTT
>KU244129.1 Aquilaria yunnanensis
ATGCGATACTTGGTGTGAATTGCAGAATCCCGTGAACCATCGAGTCTTTGAACGCAAGTT
GCGCCCCAAGCCTTTGGGCCGAGGGCACGTCTGCCTGGGTGTCACGCATTGTAGCCCCCC
ACCCTCGTGGTAATGTCTGTGAGGGCTGTGTGCGGCTGATACTGGCCTTCCCGTATGCAC
AGCAATGCGGTTGGCCCAAATGGAGGAACCCAGGGCGGTGTATGCCATGATGAGCGGTGG
TGTGTGCTTAGCCTGCCGTCGTTAGAGCATCATGTGCATCATGCCCTTGAGGTGTGTTTC
GTGGACAACCCCGACGCAATCATAGCGCGCATCGCGACCCCAGGTCAGGCGGGAGCACCC
GCTGAGTT
>AJ744931.1 Daphne mezereum OUT
ATGCGATACTTGGTGTGAATTGCAGAATCCCGTGAACCATCGAGTCTTTGAACGCAAGTT
GCGCCCCAAGCCTTCGGGTTGAGGGCACGTCTGCCTGGGTGTCACGCATTGTAGC-----
------ATTACAACATTAGTTGG-----TGTAAGGCTGGTAATGGCTCTCCCGTCCTCGT
AGTAGTGCGGTTGGCTGAAATAGAGTAACCTAATGTCATGTATAC-ATGATGATCGGTGG
TTTGT-CTTGGCTTACCCTCGTTAAGTTATCATGTATAGCATGTCATTTGGTTGCATTTT
ACTTCAAACCTTTGTTTGAAGATAGTATGCATTGCGACCCCAGGTCAGGCGGGAATACCC
GCTGAGTT
