# Supplementary material for: Identification and classification of Aquilaria (Thymelaeaceae): inferences from a phylogenetic study based on matK sequences
Source: PeerJ. 2025 Jul 23;13:e19752. doi: 10.7717/peerj.19752 (PMC12296565; doi:10.7717/peerj.19752)
Supplement: Supplemental Information 10 [file peerj-13-19752-s010.fas]

>MF443398.1 Aquilaria agallochum
AATAGTATTATCTATTAGAAAGAAGTTTTCTAGCATTTGACTGCGTACCACTGAAGGATT
TAATCGCACATTTGAAAGATAGCCTAGAAAGTCAAGAGAATATTTGCATAATTGGTTTAT
ACGGACCCCTCCTGATTGAGACCACACATAAAAATGATATTGCCATAAATTGATAAAGTA
ATATTTCCACTTATTCATCATAAGAGGCGTATCGTTTGAAGCAAGAATAGATTTTCCTTG
ATATCTAACAAAATGTATGAAGGGATCCTTGAACAAGGATAGGTTGTTTGAAAATCATTA
GAAAAAACTTTACAAGATGTTCGATTTTTCCATAGAAATAGATCCGTTCAAGAAAGATTG
CAGAAGATGTTGATCGTAAATGATAGGATTGGTTACGGAGAAAAAGGAAAATTAATTCGC
ACTCACATATA
>MF443399.1 Aquilaria beccariana 
AATAGTATTATCTATTAGAAAGAAGTTTTCTAGCATTTGACTGCGTACCACTGAAGGATT
TAATCGCACATTTGAAAGATAGCCTAGAAAGTCAAGAGAATATTTGCATAATTGGTTTAT
ACGGACCCCTCCTGATTGAGACCACACATAAAAATGATATTGCCATAAATTGATAAAGTA
ATATTTCCACTTATTCATCAGAAGAGGCGTATCATTTGAAGCAAGAATAGATTTTCCTTG
ATATCTAACAAAATGTATGAAGGGATCCTTGAACAAGCATAGGTTGTTTGAAAATCATTA
GAAAAGACTTTACAAGATGTTCGATTTTTCCATAGAAATAGATCCGTTCAAGAAAGATTG
CAGAAGATGTTGATCGTAAATGATAGGATTGGTTACGGAGAAAAAGGAAAATGAATTCGC
ACTCACATATA
>KX424697.1 Aquilaria beccariana
AATAGTATTATCTATTAGAAAGAAGTTTTCTAGCATTTGACTGCGTACCACTGAAGGATT
TAATCGCACATTTGAAAGATAGCCTAGAAAGTCAAGAGAATATTTGCATAATTGGTTTAT
ACGGACCCCTCCTGATTGAGACCACACATAAAAATGATATTGCCATAAATTGATAAAGTA
ATATTTCCACTTATTCATCAGAAGAGGCGTATCATTTGAAGCAAGAATAGATTTTCCTTG
ATATCTAACAAAATGTATGAAGGGATCCTTGAACAAGCATAGGTTGTTTGAAAATCATTA
GAAAAGACTTTACAAGATGTTCGATTTTTCCATAGAAATAGATCCGTTCAAGAAAGATTG
CAGAAGATGTTGATCGTAAATGATAGGATTGGTTACGGAGAAAAAGGAAAATGAATTCGC
ACTCACATATA
>KY927337.1 Aquilaria crassna 
AATAGTATTATCTATTAGAAAGAAGTTTTCTAGCATTTGACTGCGTACCACTGAAGGATT
TAATCGCACATTTGAAAGATAGCCTAGAAAGTCAAGAGAATATTTGCATAATTGGTTTAT
ACGGACCCCTCCTGATTGAGACCACACATAAAAATGATATTGCCATAAATTGATAAAGTA
ATATTTCCACTTATTCATCAGAAGAGGCGTATCGTTTGAAGCAAGAATAGATTTTCCTTG
ATATCTAACAAAATGTATGAAGGGATCCTTGAACAAGCATAGGTTGTTTGAAAATCATTA
GAAAAGACTTTACAAGATGTTCGATTTTTCCATAGAAATAGATCCGTTCAAGAAAGATTG
CAGAAGATGTTGATCGTAAATGATAGGATTGGTTACGGAGAAAAAGGAAAATGAATTCGC
ACTCACATATA
>MF443400.1 Aquilaria cumingiana 
AATAGTATTATCTATTAGAAAGAAGTTTTCTAGCATTTGACTGCGTACCACTGAAGGATT
TAATCGCACATTTGAAAGATAGCCTAGAAAGTCAAGAGAATATTTGCATAATTGGTTTAT
ACGGACCCCTCCTGATTGAGACCACACATAAAAATGATATTGCCATAAATTGATAAAGTA
ATATTTCCACTTATTCATCAGAAGAGGCGTATCGTTTGAAGCAAGAATAGATTTTCCTTG
ATATCTAACAAAATGTATGAAGGGATCCTTGAACAAGCATAGGTTCTTTGAAAATCATTA
GAAAAGACTTTACAAGATGTTCGATTTTTCCATAGAAATAGATCCGTTCAAGAAAGATTG
CAGAAGATGTTGATCGTAAATGATAGGATTGGTTACGGAGAAAAAGGAAAATGAATTCGC
ACTCACATATA
>KU244190.1 Aquilaria hirta 
AATAGTATTATCTATTAGAAAGAAGTTTTCTAGCATTTGACTGCGTACCACTGAAGGATT
TAATCGCACATTTGAAAGATAGCCTAGAAAGTCAAGAGAATATTTGCATAATTGGTTTAT
ACGGACCCCTCCTGATTGAGACCACACATAAAAATGATATTGCCATAAATTGATAAAGTA
ATATTTCCACTTATTCATCAGAAGAGGCGTATCGTTTGAAGCAAGAATAGATTTTCCTTG
ATATCTAACAAAATGTATGAAGGGATCCTTGAACAAGCATAGGTTGTTTGAAAATCATTA
GAAAAGACTTTACAAGATGTTCGATTTTTCCATAGAAATAGATCCGTTCAAGAAAGATTG
CAGAAGATATTGATCGTAAATGATAGGATTGGTTACGGAGAAAAAGGAAAATGAATTCGC
ACTCACATATA
>KX424695.1 Aquilaria hirta 
AATAGTATTATCTATTAGAAAGAAGTTTTCTAGCATTTGACTGCGTACCACTGAAGGATT
TAATCGCACATTTGAAAGATAGCCTAGAAAGTCAAGAGAATATTTGCATAATTGGTTTAT
ACGGACCCCTCCTGATTGAGACCACACATAAAAATGATATTGCCATAAATTGATAAAGTA
ATATTTCCACTTATTCATCAGAAGAGGCGTATCGTTTGAAGCAAGAATAGATTTTCCTTG
ATATCTAACAAAATGTATGAAGGGATCCTTGAACAAGCATAGGTTGTTTGAAAATCATTA
GAAAAGACTTTACAAGATGTTCGATTTTTCCATAGAAATAGATCCGTTCAAGAAAGATTG
CAGAAGATATTGATCGTAAATGATAGGATTGGTTACGGAGAAAAAGGAAAATGAATTCGC
ACTCACATATA
>KU244193.1 Aquilaria malaccensis
AATAGTATTATCTATTAGAAAGAAGTTTTCTAGCATTTGACTGCGTACCACTGAAGGATT
TAATCGCACATTTGAAAGATAGCCTAGAAAGTCAAGAGAATATTTGCATAATTGGTTTAT
ACGGACCCCTCCTGATTGAGACCACACATAAAAATGATATTGCCATAAATTGATAAAGTA
ATATTTCCACTTATTCATCAGAAGAGGCGTATCATTTGAAGCAAGAATAGATTTTCCTTG
ATATCTAACAAAATGTATGAAGGGATCCTTGAACAAGCATAGGTTGTTTGAAAATCATTA
GAAAAGACTTTACAAGATGTTCGATTTTTCCATAGAAATAGATCCGTTCAAGAAAGATTG
CAGAAGATGTTGATCGTAAATGATAGGATTGGTTACGGAGAAAAAGGAAAATGAATTCGC
ACTCACATATA
>KJ499918.1 Aquilaria malaccensis 
AATAGTATTATCTATTAGAAAGAAGTTTTCTAGCATTTGACTGCGTACCACTGAAGGATT
TAATCGCACATTTGAAAGATAGCCTAGAAAGTCAAGAGAATATTTGCATAATTGGTTTAT
ACGGACCCCTCCTGATTGAGACCACACATAAAAATGATATTGCCATAAATTGATAAAGTA
ATATTTCCACTTATTCATCATAAGAGGCGTATCGTTTGAAGCAAGAATAGATTTTCCTTG
ATATCTAACAAAATGTATGAAGGGATCCTTGAACAAGGATAGGTTGTTTGAAAATCATTA
GAAAAAACTTTACAAGATGTTCGATTTTTCCATAGAAATAGATCCGTTCAAGAAAGATTG
CAGAAGATGTTGATCGTAAATGATAGGATTGGTTACGGAGAAAAAGGAAAATTAATTCGC
ACTCACATATA
>KX424694.1 Aquilaria malaccensis 
AATAGTATTATCTATTAGAAAGAAGTTTTCTAGCATTTGACTGCGTACCACTGAAGGATT
TAATCGCACATTTGAAAGATAGCCTAGAAAGTCAAGAGAATATTTGCATAATTGGTTTAT
ACGGACCCCTCCTGATTGAGACCACACATAAAAATGATATTGCCATAAATTGATAAAGTA
ATATTTCCACTTATTCATCAGAAGAGGCGTATCATTTGAAGCAAGAATAGATTTTCCTTG
ATATCTAACAAAATGTATGAAGGGATCCTTGAACAAGCATAGGTTGTTTGAAAATCATTA
GAAAAGACTTTACAAGATGTTCGATTTTTCCATAGAAATAGATCCGTTCAAGAAAGATTG
CAGAAGATGTTGATCGTAAATGATAGGATTGGTTACGGAGAAAAAGGAAAATGAATTCGC
ACTCACATATA
>KX424696.1 Aquilaria microcarpa
AATAGTATTATCTATTAGAAAGAAGTTTTCTAGCATTTGACTGCGTACCACTGAAGGATT
TAATCGCACATTTGAAAGATAGCCTAGAAAGTCAAGAGAATATTTGCATAATTGGTTTAT
ACGGACCCCTCCTGATTGAGACCACACATAAAAATGATATTGCCATAAATTGATAAAGTA
ATATTTCCACTTATTCATCAGAAGAGGCGTATCATTTGAAGCAAGAATAGATTTTCCTTG
ATATCTAACAAAATGTATGAAGGGATCCTTGAACAAGCATAGGTTGTTTGAAAATCATTA
GAAAAGACTTTACAAGATGTTCGATTTTTCCATAGAAATAGATCCGTTCAAGAAAGATTG
CAGAAGATGTTGATCGTAAATGATAGGATTGGTTACGGAGAAAAAGGAAAATGAATTCGC
ACTCACATATA
>MF443402.1 Aquilaria rugosa
AATAGTATTATCTATTAGAAAGAAGTTTTCTAGCATTTGACTGCGTACCACTGAAGGATT
TAATCGCACATTTGAAAGATAGCCTAGAAAGTCAAGAGAATATTTGCATAATTGGTTTAT
ACGGACCCCTCCTGATTGAGACCACACATAAAAATGATATTGCCATAAATTGATAAAGTA
ATATTTCCACTTATTCATCATAAGAGGCGTATCGTTTGAAGCAAGAATAGATTTTCCTTG
ATATCTAACAAAATGTATGAAGGGATCCTTGAACAAGGATAGGTTGTTTGAAAATCATTA
GAAAAAACTTTACAAGATGTTCGATTTTTCCATAGAAATAGATCCGTTCAAGAAAGATTG
CAGAAGATGTTGATCGTAAATGATAGGATTGGTTACGGAGAAAAAGGAAAATGAATTCGC
ACTCACATATA
>KR530384.1 Aquilaria sinensis 
AATAGTATTATCTATTAGAAAGAAGTTTTCTAGCATTTGACTGCGTACCACTGAAGGATT
TAATCGCACATTTGAAAGATAGCCTAGAAAGTCAAGAGAATATTTGCATAATTGGTTTAT
ACGGACCCCTCCTGATTGAGACCACACATAAAAATGATATTGCCATAAATTGATAAAGTA
ATATTTCCACTTATTCATCATAAGAGGCGTATCGTTTGAAGCAAGAATAGATTTTCCTTG
ATATCTAACAAAATGTATGAAGGGATCCTTGAACAAGGATAGGTTGTTTGAAAATCATTA
GAAAAAACTTTACAAGATGTTCGATTTTTCCATAGAAATAGATCCGTTCAAGAAAGATTG
CAGAAGATGTTGATCGTAAATGATAGGATTGGTTACGGAGAAAAAGGAAAATGAATTCGC
ACTCACATATA
>KP093250.1 Aquilaria sinensis
AATAGTATTATCTATTAGAAAGAAGTTTTCTAGCATTTGACTGCGTACCACTGAAGGATT
TAATCGCACATTTGAAAGATAGCCTAGAAAGTCAAGAGAATATTTGCATAATTGGTTTAT
ACGGACCCCTCCTGATTGAGACCACACATAAAAATGATATTGCCAGAAATTGATAAAGTA
ATATTTCCACTTATTCATCATAAGAGGCGTATCGTTTGAAGCAAGAATAGATTTTCCTTG
ATATCTAACAAAATGTATGAAGGGATCCTTGAACAAGGATAGGTTGTTTGAAAATCATTA
GAAAAAACTTTACAAGATGTTCGATTTTTCCATAGAAATAGATCCGTTCAAGAAAGATTG
CAGAAGATGTTGATCGTAAATGATAGGATTGGTTACGGAGAAAAAGGAAAATTAATTCGC
ACTCACATATA
>KX424700.1 Aquilaria sinensis 
AATAGTATTATCTATTAGAAAGAAGTTTTCTAGCATTTGACTGCGTACCACTGAAGGATT
TAATCGCACATTTGAAAGATAGCCTAGAAAGTCAAGAGAATATTTGCATAATTGGTTTAT
ACGGACCCCTCCTGATTGAGACCACACATAAAAATGATATTGCCAGAAATTGATAAAGTA
ATATTTCCACTTATTCATCATAAGAGGCGTATCGTTTGAAGCAAGAATAGATTTTCCTTG
ATATCTAACAAAATGTATGAAGGGATCCTTGAACAAGGATAGGTTGTTTGAAAATCATTA
GAAAAAACTTTACAAGATGTTCGATTTTTCCATAGAAATAGATCCGTTCAAGAAAGATTG
CAGAAGATGTTGATCGTAAATGATAGGATTGGTTACGGAGAAAAAGGAAAATTAATTCGC
ACTCACATATA
>KR530386.1 Aquilaria yunnanensis 
AATAGTATTATCTATTAGAAAGAAGTTTTCTAGCATTTGACTGCGTACCACTGAAGGATT
TAATCGCACATTTGAAAGATAGCCTAGAAAGTCAAGAGAATATTTGCATAATTGGTTTAT
ACGGACCCCTCCTGATTGAGACCACACATAAAAATGATATTGCCATAAATTGATAAAGTA
ATATTTCCACTTATTCATCATAAGAGGCGTATCGTTTGAAGCAAGAATAGATTTTCCTTG
ATATCTAACAAAATGTATGAAGGGATCCTTGAACAAGGATAGGTTGTTTGAAAATCATTA
GAAAAAACTTTACAAGATGTTCGATTTTTCCATAGAAATAGATCCGTTCAAGAAAGATTG
CAGAAGATGTTGATCGTAAATGATAGGATTGGTTACGGAGAAAAAGGAAAATGAATTCGC
ACTCACATATA
>JN894977.1 Daphne mezereum OUT
GATAGTATTATCTATTAGAAATAAGTTTTCTAACATTTGACTCCGTACCACGGAAGGATT
TAATTGCACATTTGAAAGATAGCCTAAAAAGTCAAGAGAATATTTGCATAATTGCTTTAT
ACGGACCCTTCCTGATTGAGACCATACGTAAAAATGATATTGCCATAAATTTATAAAGTA
ATATTTCCACTTATTCATCAGAAGAGGCGTATCTTTTGAAGCGAGAATCCATTTTCCTTG
ATATCTAACAAAATGCATGAAGGGATCCTTGAACAAGCATAAGTTGTTTGAAAATTATTC
GAAGATACTTTACAAGATGTTTGATTTTTTCATAGAAATAGATTCGTTCAAGAAAGATTG
CATAAGATATTGATCGTAAATGATAGGACTGATTACGAAGAAAAAGGAAAATGAATTTGC
ATTCACATATA
