# Supplementary material for: Identification and classification of Aquilaria (Thymelaeaceae): inferences from a phylogenetic study based on matK sequences
Source: PeerJ. 2025 Jul 23;13:e19752. doi: 10.7717/peerj.19752 (PMC12296565; doi:10.7717/peerj.19752)
Supplement: Supplemental Information 11 [file peerj-13-19752-s011.fas]

>MF443398.1 Aquilaria agallochum H01
TTTTATTCGATACAAACCCTTTTTTTTTGAGGATCCGCTGTGATAATGAGAAAAATTTCT
GCATATACGCAAAAATCGGTCGATAATATCAGAATCTGATGAATCGACCCAAGTTGGCTT
ACTAATAGGATGACACGATGCGTTACAAAAATTCGCTTTAGACAATGATCCAATCAGAGA
AATCATTGGCATTTTTGTATCTAGCTTTTTAATAGTATTATCTATTAGAAAGAAGTTTTC
TAGCATTTGACTGCGTACCACTGAAGGATTTAATCGCACATTTGAAAGATAGCCTAGAAA
GTCAAGAGAATATTTGCATAATTGGTTTATACGGACCCCTCCTGATTGAGACCACACATA
AAAATGATATTGCCATAAATTGATAAAGTAATATTTCCACTTATTCATCATAAGAGGCGT
ATCGTTTGAAGCAAGAATAGATTTTCCTTGATATCTAACAAAATGTATGAAGGGATCCTT
GAACAAGGATAGGTTGTTCTGAAAATCATTAGAAAAAACTTCTACAAGATGTTCGATTTT
TCCATAGAAATAGATCCGTTCAAGAAAGATTGCAGAAGATGTTGATCGTAAATGATAGGA
TTGGTTACGGAGAAAAAGGAAAATTAATTCGCACTCACATATATGAGAATTATATAGGAA
AAAAAAGAATCTTGGATTCAAATTCAAAATAGAAATGGATTTCTTTGAAGTAATAAGACT
CTTCAAATTCAAATACTCGTAGAAAAAAAACC
>MF443399.1 Aquilaria beccariana H01
TTTTATTCGATACAAACCCTTTTTTTTTGAGGATCCGCTGTGATAATGAGAAAAATTTCT
GCATATACGCAAAAATCGGTCGATAATATCAGAATCTGATGAATCGACCCAAGTTGGCTT
ACTAATAGGATGACACGATGCGTTACAAAAATTCGCTTTAGACAATGATCCAATCAGAGA
AATCATTGGAATTTTTGTATCTAGCTTTTTAATAGTATTATCTATTAGAAAGAAGTTTTC
TAGCATTTGACTGCGTACCACTGAAGGATTTAATCGCACATTTGAAAGATAGCCTAGAAA
GTCAAGAGAATATTTGCATAATTGGTTTATACGGACCCCTCCTGATTGAGACCACACATA
AAAATGATATTGCCATAAATTGATAAAGTAATATTTCCACTTATTCATCAGAAGAGGCGT
ATCATTTGAAGCAAGAATAGATTTTCCTTGATATCTAACAAAATGTATGAAGGGATCCTT
GAACAAGCATAGGTTGTTCTGAAAATCATTAGAAAAGACTTCTACAAGATGTTCGATTTT
TCCATAGAAATAGATCCGTTCAAGAAAGATTGCAGAAGATGTTGATCGTAAATGATAGGA
TTGGTTACGGAGAAAAAGGAAAATGAATTCGCACTCACATATATGAGAATTATATAGGAA
AAAAAAGAATCTTGGATTCAAATTCAAAATAGAAATGGATTTCTTTGAAGTAATAAGACT
CTTCAAATTCAAATACTCGTAGAAAAAAAACC
>KX424697.1 Aquilaria beccariana H02
TTTTATTCGATACAAACCCTTTTTTTTTGAGGATCCGCTGTGATAATGAGAAAAATTTCT
GCATATACGCAAAAATCGGTCGATAATATCAGAATCTGATGAATCGACCCAAGTTGGCTT
ACTAATAGGATGACACGATGCGTTACAAAAATTCGCTTTAGACAATGATCCAATCAGAGA
AATCATTGGAATTTTTGTATCTAGCTTTTTAATAGTATTATCTATTAGAAAGAAGTTTTC
TAGCATTTGACTGCGTACCACTGAAGGATTTAATCGCACATTTGAAAGATAGCCTAGAAA
GTCAAGAGAATATTTGCATAATTGGTTTATACGGACCCCTCCTGATTGAGACCACACATA
AAAATGATATTGCCATAAATTGATAAAGTAATATTTCCACTTATTCATCAGAAGAGGCGT
ATCATTTGAAGCAAGAATAGATTTTCCTTGATATCTAACAAAATGTATGAAGGGATCCTT
GAACAAGCATAGGTTGTTYTGAAAATCATTAGAAAAGACTTYTACAAGATGTTCGATTTT
TCCATAGAAATAGATCCGTTCAAGAAAGATTGCAGAAGATGTTGATCGTAAATGATAGGA
TTGGTTACGGAGAAAAAGGAAAATGAATTCGCACTCACATATATGAGAATTATATAGGAA
AAAAAAGAATCTTGGATTCAAATTCAAAATAGAAATGGATTTCTTTGAAGTAATAAGACT
CTTCAAATTCAAATACTCGTAGAAAAAAAACC
>KY927337.1 Aquilaria crassna H01
TTTTATTCGATACAAACCCTTTTTTTTTGAGGATCCGCTGTGATAATGAGAAAAATTTCT
GCATATACGCAAAAATCGGTCGATAATATCAGAATCTGATGAATCGACCCAAGTTGGCTT
ACTAATAGGATGACACGATGCGTTACAAAAATTCGCTTTAGACAATGATCCAATCAGAGA
AATCATTGGAATTTTTGTATCTAGCTTTTTAATAGTATTATCTATTAGAAAGAAGTTTTC
TAGCATTTGACTGCGTACCACTGAAGGATTTAATCGCACATTTGAAAGATAGCCTAGAAA
GTCAAGAGAATATTTGCATAATTGGTTTATACGGACCCCTCCTGATTGAGACCACACATA
AAAATGATATTGCCATAAATTGATAAAGTAATATTTCCACTTATTCATCAGAAGAGGCGT
ATCGTTTGAAGCAAGAATAGATTTTCCTTGATATCTAACAAAATGTATGAAGGGATCCTT
GAACAAGCATAGGTTGTTCTGAAAATCATTAGAAAAGACTTCTACAAGATGTTCGATTTT
TCCATAGAAATAGATCCGTTCAAGAAAGATTGCAGAAGATGTTGATCGTAAATGATAGGA
TTGGTTACGGAGAAAAAGGAAAATGAATTCGCACTCACATATATGAGAATTATATAGGAA
AAAAAAGAATCTTGGATTCAAATTCAAAATAGAAATGGATTTCTTTGAAGTAATAAGACT
CTTCAAATTCAAATACTCGTAGAAAAAAAACC
>MF443400.1 Aquilaria cumingiana H01
TTTTATTCGATACAAACCCTTTTTTTTTGAGGATCCGCTGTGATAATGAGAAAAATTTCT
GCATATACGCAAAAATCGGTCGATAATATCAGAATCTGATGAATCGACCCAAGTTGGCTT
ACTAATAGGATGACACGATGCGTTACAAAAATTCGCTTTAGACAATGATCCAATCAGAGA
AATCATTGGAATTTTTGTATCTAGCTTTTTAATAGTATTATCTATTAGAAAGAAGTTTTC
TAGCATTTGACTGCGTACCACTGAAGGATTTAATCGCACATTTGAAAGATAGCCTAGAAA
GTCAAGAGAATATTTGCATAATTGGTTTATACGGACCCCTCCTGATTGAGACCACACATA
AAAATGATATTGCCATAAATTGATAAAGTAATATTTCCACTTATTCATCAGAAGAGGCGT
ATCGTTTGAAGCAAGAATAGATTTTCCTTGATATCTAACAAAATGTATGAAGGGATCCTT
GAACAAGCATAGGTTCTTCTGAAAATCATTAGAAAAGACTTCTACAAGATGTTCGATTTT
TCCATAGAAATAGATCCGTTCAAGAAAGATTGCAGAAGATGTTGATCGTAAATGATAGGA
TTGGTTACGGAGAAAAAGGAAAATGAATTCGCACTCACATATATGAGAATTATATAGGAA
AAAAAAGAATCTTGGATTCAAATTCAAAATAGAAATGGATTTCTTTGAAGTAATAAGACT
CTTCAAATTCAAATACTCGTAGAAAAAAAACC
>KY927321.1 Aquilaria hirta H01
TTTTATTCGATACAAACCCTTTTTTTTTGAGGATCCGCTGTGATAATGAGAAAAATTTCT
GCATATACGCAAAAATCGGTCGATAATATCAGAATCTGATGAATCGACCCAAGTTGGCTT
ACTAATAGGATGACACGATGCGGTACAAAAATTCGCTTTAGACAATGATCCAATCAGAGA
AATCATTGGAATTTTTGTATCTAGCTTTTTAATAGTATTATCTATTAGAAAGAAGTTTTC
TAGCATTTGACTGCGTACCACTGAAGGATTTAATCGCACATTTGAAAGATAGCCTAGAAA
GTCAAGAGAATATTTGCATAATTGGTTTATACGGACCCCTCCTGATTGAGACCACACATA
AAAATGATATTGCCATAAATTGATAAAGTAATATTTCCACTTATTCATCAGAAGAGGCGT
ATCGTTTGAAGCAAGAATAGATTTTCCTTGATATCTAACAAAATGTATGAAGGGATCCTT
GAACAAGCATAGGTTGTTCTGAAAATCATTAGAAAAGACTTCTACAAGATGTTCGATTTT
TCCATAGAAATAGATCCGTTCAAGAAAGATTGCAGAAGATATTGATCGTAAATGATAGGA
TTGGTTACGGAGAAAAAGGAAAATGAATTCGCACTCACATATATGAGAATTATATAGGAA
AAAAAAGAATCTTGGATTCAAATTCAAAATAGAAATGGATTTCTTTGAAGTAATAAGACT
CTTCAAATTCAAATACTCGTAGAAAAAAAACC
>KY927320.1 Aquilaria malaccensis H01
TTTTATTCGATACAAACCCTTTTTTTTTGAGGATCCGCTGTGATAATGAGAAAAATTTCT
GCATATACGCAAAAATCGGTCGATAATATCAGAATCTGATGAATCGACCCAAGTTGGCTT
ACTAATAGGATGACACGATGCGTTACAAAAATTCGCTTTAGACAATGATCCAATCAGAGA
AATCATTGGAATTTTTGTATCTAGCTTTTTAATAGTATTATCTATTAGAAAGAAGTTTTC
TAGCATTTGACTGCGTACCACTGAAGGATTTAATCGCACATTTGAAAGATAGCCTAGAAA
GTCAAGAGAATATTTGCATAATTGGTTTATACGGACCCCTCCTGATTGAGACCACACATA
AAAATGATATTGCCATAAATTGATAAAGTAATATTTCCACTTATTCATCAGAAGAGGCGT
ATCATTTGAAGCAAGAATAGATTTTCCTTGATATCTAACAAAATGTATGAAGGGATCCTT
GAACAAGCATAGGTTGTTCTGAAAATCATTAGAAAAGACTTCTACAAGATGTTCGATTTT
TCCATAGAAATAGATCCGTTCAAGAAAGATTGCAGAAGATGTTGATCGTAAATGATAGGA
TTGGTTACGGAGAAAAAGGAAAATGAATTCGCACTCACATATATGAGAATTATATAGGAA
AAAAAAGAATCTTGGATTCAAATTCAAAATAGAAATGGATTTCTTTGAAGTAATAAGACT
CTTCAAATTCAAATACTCGTAGAAAAAAAACC
>KU244198.1 Aquilaria microcarpa H01
TTTTATTCGATACAAACCCTTTTTTTTTGAGGATCCGCTGTGATAATGAGAAAAATTTCT
GCATATACGCAAAAATCGGTCGATAATATCAGAATCTGATGAATCGACCCAAGTTGGCTT
ACTAATAGGATGACACGATGCGTTACAAAAATTCGCTTTAGACAATGATCCAATCAGAGA
AATCATTGGAATTTTTGTATCTAGCTTTTTAATAGTATTATCTATTAGAAAGAAGTTTTC
TAGCATTTGACTGCGTACCACTGAAGGATTTAATCGCACATTTGAAAGATAGCCTAGAAA
GTCAAGAGAATATTTGCATAATTGGTTTATACGGACCCCTCCTGATTGAGACCACACATA
AAAATGATATTGCCATAAATTGATAAAGTAATATTTCCACTTATTCATCAGAAGAGGCGT
ATCATTTGAAGCAAGAATAGATTTTCCTTGATATCTAACAAAATGTATGAAGGGATCCTT
GAACAAGCATAGGTTGTTCTGAAAATCATTAGAAAAGACTTCTACAAGATGTTCGATTTT
TCCATAGAAATAGATCCGTTCAAGAAAGATTGCAGAAGATGTTGATCGTAAATGATAGGA
TTGGTTACGGAGAAAAAGGAAAATGAATTCGCACTCACATATATGAGAATTATATAGGAA
AAAAAAGAATCTTGGATTCAAATTCAAAATAGAAATGGATTTCTTTGAAGTAATAAGACT
CTTCAAATTCAAATACTCGTAGAAAAAAAACC
>MF443402.1 Aquilaria rugosa H01
TTTTATTCGATACAAACCCTTTTTTTTTGAGGATCCGCTGTGATAATGAGAAAAATTTCT
GCATATACGCAAAAATCGGTCGATAATATCAGAATCTGATGAATCGACCCAAGTTGGCTT
ACTAATAGGATGACACGATGCGTTACAAAAATTCGCTTTAGACAATGATCCAATCAGAGA
AATCATTGGCATTTTTGTATCTAGCTTTTTAATAGTATTATCTATTAGAAAGAAGTTTTC
TAGCATTTGACTGCGTACCACTGAAGGATTTAATCGCACATTTGAAAGATAGCCTAGAAA
GTCAAGAGAATATTTGCATAATTGGTTTATACGGACCCCTCCTGATTGAGACCACACATA
AAAATGATATTGCCATAAATTGATAAAGTAATATTTCCACTTATTCATCATAAGAGGCGT
ATCGTTTGAAGCAAGAATAGATTTTCCTTGATATCTAACAAAATGTATGAAGGGATCCTT
GAACAAGGATAGGTTGTTCTGAAAATCATTAGAAAAAACTTCTACAAGATGTTCGATTTT
TCCATAGAAATAGATCCGTTCAAGAAAGATTGCAGAAGATGTTGATCGTAAATGATAGGA
TTGGTTACGGAGAAAAAGGAAAATGAATTCGCACTCACATATATGAGAATTATATAGGAA
AAAAAAGAATCTTGGATTCAAATTCAAAATAGAAATGGATTTCTTTGAAGTAATAAGACT
CTTCAAATTCAAATACTCGTAGAAAAAAAACC
>KY927332.1 Aquilaria sinensis H01
TTTTATTCGATACAAACCCTTTTTTTTTGAGGATCCGCTGTGATAATGAGAAAAATTTCT
GCATATACGCAAAAATCGGTCGATAATATCAGAATCTGATGAATCGACCCAAGTTGGCTT
ACTAATAGGATGACACGATGCGTTACAAAAATTCGCTTTAGACAATGATCCAATCAGAGA
AATCATTGGCATTTTTGTATCTAGCTTTTTAATAGTATTATCTATTAGAAAGAAGTTTTC
TAGCATTTGACTGCGTACCACTGAAGGATTTAATCGCACATTTGAAAGATAGCCTAGAAA
GTCAAGAGAATATTTGCATAATTGGTTTATACGGACCCCTCCTGATTGAGACCACACATA
AAAATGATATTGCCATAAATTGATAAAGTAATATTTCCACTTATTCATCATAAGAGGCGT
ATCGTTTGAAGCAAGAATAGATTTTCCTTGATATCTAACAAAATGTATGAAGGGATCCTT
GAACAAGGATAGGTTGTTCTGAAAATCATTAGAAAAAACTTCTACAAGATGTTCGATTTT
TCCATAGAAATAGATCCGTTCAAGAAAGATTGCAGAAGATGTTGATCGTAAATGATAGGA
TTGGTTACGGAGAAAAAGGAAAATGAATTCGCACTCACATATATGAGAATTATATAGGAA
AAAAAAGAATCTTGGATTCAAATTCAAAATAGAAATGGATTTCTTTGAAGTAATAAGACT
CTTCAAATTCAAATACTCGTAGAAAAAAAACC
>KY927330.1 Aquilaria sinensis H02
TTTTATTCGATACAAACCCTTTTTTTTTGAGGATCCGCTGTGATAATGAGAAAAATTTCT
GCATATACGCAAAAATCGGTCGATAATATCAGAATCTGATGAATCGACCCAAGTTGGCTT
ACTAATAGGATGACACGATGCGTTACAAAAATTCGCTTTAGACAATGATCCAATCAGAGA
AATCATTGGCATTTTTGTATCTAGCTTTTTAATAGTATTATCTATTAGAAAGAAGTTTTC
TAGCATTTGACTGCGTACCACTGAAGGATTTAATCGCACATTTGAAAGATAGCCTAGAAA
GTCAAGAGAATATTTGCATAATTGGTTTATACGGACCCCTCCTGATTGAGACCACACATA
AAAATGATATTGCCAGAAATTGATAAAGTAATATTTCCACTTATTCATCATAAGAGGCGT
ATCGTTTGAAGCAAGAATAGATTTTCCTTGATATCTAACAAAATGTATGAAGGGATCCTT
GAACAAGGATAGGTTGTTCTGAAAATCATTAGAAAAAACTTGTACAAGATGTTCGATTTT
TCCATAGAAATAGATCCGTTCAAGAAAGATTGCAGAAGATGTTGATCGTAAATGATAGGA
TTGGTTACGGAGAAAAAGGAAAATTAATTCGCACTCACATATATGAGAATTATATAGGAA
AAAAAAGAATCTTGGATTCAAATTCAAAATAGAAATGGATTTCTTTGAAGTAATAAGACT
CTTCAAATTCAAATACTCGTAGAAAAAAAACC
>KT148967.1 Aquilaria sinensis H03
TTTTATTCGATACAAACCCTTTTTTTTTGAGGATCCGCTGTGATAATGAGAAAAATTTCT
GCATATACGCAAAAATCGGTCGATAATATCAGAATCTGATGAATCGACCCAAGTTGGCTT
ACTAATAGGATGACACGATGCGTTACAAAAATTCGCTTTAGACAATGATCCAATCAGAGA
AATCATTGGCATTTTTGTATCTAGCTTTTTAATAGTATTATCTATTAGAAAGAAGTTTTC
TAGCATTTGACTGCGTACCACTGAAGGATTTAATCGCACATTTGAAAGATAGCCTAGAAA
GTCAAGAGAATATTTGCATAATTGGTTTATACGGACCCCTCCTGATTGAGACCACACATA
AAAATGATATTGCCATAAATTGATAAAGTAATATTTCCACTTATTCATCATAAGAGGCGT
ATCGTTTGAAGCAAGAATAGATTTTCCTTGATATCTAACAAAATGTATGAAGGGATCCTT
GAACAAGGATAGGTTGTTCTGAAAATCATTAGAAAAAACTTCTACAAGATGTTCGATTTT
TCCATAGAAATAGATCCGTTCAAGAAAGATTGCAGAAGATGTTGATCGTAAATGATAGGA
TTGGTTACGGAGAAAAAGGAAAATTAATTCGCACTCACATATATGAGAATTATATAGGAA
AAAAAAGAATCTTGGATTCAAATTCAAAATAGAAATGGATTTCTTTGAAGTAATAAGACT
CTTCAAATTCAAATACTCGTAGAAAAAAAACC
>KY927340.1 Aquilaria yunnanensis H01
TTTTATTCGATACAAACCCTTTTTTTTTGAGGATCCGCTGTGATAATGAGAAAAATTTCT
GCATATACGCAAAAATCGGTCGATAATATCAGAATCTGATGAATCGACCCAAGTTGGCTT
ACTAATAGGATGACACGATGCGTTACAAAAATTCGCTTTAGACAATGATCCAATCAGAGA
AATCATTGGCATTTTTGTATCTAGCTTTTTAATAGTATTATCTATTAGAAAGAAGTTTTC
TAGCATTTGACTGCGTACCACTGAAGGATTTAATCGCACATTTGAAAGATAGCCTAGAAA
GTCAAGAGAATATTTGCATAATTGGTTTATACGGACCCCTCCTGATTGAGACCACACATA
AAAATGATATTGCCATAAATTGATAAAGTAATATTTCCACTTATTCATCATAAGAGGCGT
GTCGTTTGAAGCAAGAATAGATTTTCCTTGATATCTAACAAAATGTATGAAGGGATCCTT
GAACAAGGATAGGTTGTTCTGAAAATCATTAGAAAAAACTTCTACAAGATGTTCGATTTT
TCCATAGAAATAGATCCGTTCAAGAAAGATTGCAGAAGATGTTGATCGTAAATGATAGGA
TTGGTTACGGAGAAAAAGGAAAATGAATTCGCACTCACATATATGAGAATTATATAGGAA
AAAAAAGAATCTTGGATTCAAATTCAAAATAGAAATGGATTTCTTTGAAGTAATAAGACT
CTTCAAATTCAAATACTCGTAGAAAAAAAACC
>MH134155.1 Phaleria macrocarpa
TTTTACTCGATACAAACTCTTTTTTTTTGAGGATCCACTGTAATAATGAGAAATATTTCT
GCATATACGCACAAATCGATCGATAATATCAGAATCTGGCGAATCGACCCAGGGTGGCTT
ACTAATGGGATGACCCGCTGCGTTACAAAAATTCGCTTTCGACAATGATCCAATCAGAGA
AATAATTGGAATTTTTGTATCCAACTTCTTGATAGTATTATCTATTATAAATAAGTTTTC
TAGCAATTGACTCCGTATCACTGAAGGATTGAATTTCACATTTGAAAGATAGCCTAGCAA
GTCAAGAGAATATTTGCATAATTGGTTTATACGGACCCTTCCTGATTGAGACCACACGTA
AAAATGATATTGCCATAAATTGAGAAAGTAATATTTCCACTTATTCATCAGAAGAGGCGT
ATCTTTTGAAGCGAGAATAGATTTTCCTTGATATCTAACAAAATGTATGAAGGGATCCTT
GAACAAGCATAGGTTGTTCTGAAAATCATTAGAAAAGACTTCTACAAGATGTTCGATTTT
TCCATAGAAATAGATTCGTTCAAGAAAGATTACATAAGATGTTGATCGTAAATGATACGA
TTGGTTACGGAGAAAAAGGAAAATAAATTCGCATTCACATATATGAGAATTATATAGGAA
GAAGAATAATCTTGGATTAA------AAATGGAAATGGATTTCTTTGAAGTAATAAGACT
CTTCAAATTAAAATACTCATAGAAAAAAAACC
>AB924983.1 Wikstroemia polyantha 
TTTTACTCGATACAAACTCTTCTTTTTTGAGGATCCACTGTAATGATGAGAAAAATTTCT
GCATATATGCACAAATCGGTCGATAATATCCGAATCTGGCAAATCAACCCAGGTTGGCTT
ACTAATGGGATGCCCCAATGCGTTACAAAAATTTGCTTTCGACAATGCTCCAATCATAGA
AATAATTGGAATTTTTGTATCCAACTTCTTTATAGTATTATCTATTAGAAATAAATTTTC
TAGCATTTGACTCCGTACCACGGAAGGATTTAATTGCACATTTGAAAGATAGCCTAGAAA
GTCAAGAGAATATTTGCATAATTGCTTTATACGGACCCTTCCTGATTGAGACCATACGTA
AAAATGATATTGCCATAAATTTATAAAGTAATATTTCCACTTATTCATCAGAAGAGACGT
ATCTTTTGAAGCGAGAATCCATTTTCCTTGATATCTAACAAAATGTATGAAGGGATCCTT
GAACAAGCATAGGTTGTTCTGAAAATCATTCGAAGAGACTTCTACAAGATGTTTGATTTT
TTCATAGAAATAGATTCGTTCAAGAAAGATTGCATAAGATATTGATCGTAAATGATAGGA
CTGATTACGGAGAAAAAGGAAAATAAATTCGCATTCACATATATGAGAATTATATAGGAA
GAAGAAGAATCTTGGATTAA------AAATAGAAATGGATTTCTGTGAAGTACTAAGACT
CTTCAAATTAAAATACTCGTAGAAAAAAAACC
>MF443404.1 Gyrinops walla
TTTTATTCGATACAAACCCTTTTTTTTTGAGGATCCGCTGTGATAATGAGAAAAATTTCT
GCATATACGCAAAAATCGGTCGATAATATCAGAATCTGATGAATCGACCCAAGTTGGCTT
ACTAATAGGATGACACGATGCGTTACAAAAATTCGCTTTAGACAATAATCCAATCAGAGA
AATCATTGGAATTTTTGTATCTAGCTTTTTAATAGTATTATCTATTAGAAAGAAGTTTTC
TAGCATTTGACTGCGTACCACTGAAGGATTTAATCGCACATTTGAAAGATAGCCTAGAAA
GTCAAGAGAATATTTGCATAATTGGTTTATACGGACCCCTCCTGATTGAGACCACACATA
AAAATGATATTGCCATAAATTGATAAAGTAATATTTCCACTTATTCATCAGAAGAGGCGT
ATCATTTGAAGCAAGAATAGATTTTCCTTGATATCTAACAAAATGTATGAAGGGATCCTT
GAACAAGCATAGGTTGTTCTGAAAATCATTAGAAAAGACTTCTACAAGATGTTCGATTTT
TCCATAGAAATAGATTCGTTCAAGAAAGATTGCAGAAGATGTTGATCGTAAATGATAGGA
TTGGTTACGGAGAAAAAGGAAAATGAATTCGCACTCACATATATGAGAATTATATAGGAA
AAAAAAGAATCTTGGATTCAAATTCAAAATAGAAATGGATTTCTTTGAAGTAATAAGACT
CTTCAAATTCAAATATTCGTAGAAAAAAAACC
>MH332506.1 Gonystylus macrophyllus
TTTTATTCGATACAAACTCTTTTTTTTTGAGGATCCACTGTGATAATGAGAAAGATTCCT
GCATATACGCACAAATCGGTCGATAATATCAGAATATGATGAATCGGCCCAGGTTGGCTT
ACTAATGGGATGCCCCGATGCGTTACAAAAATTCGCTTTAGACAATGATCCAATCAGAGA
AATAATTGGAATTTTTGTATCCAGCTTCTTCCTAGTATTATCTATTAGAAATAAGTTTTC
TAGCATTTGACTCCGTACCACTGAAGAATTTAATCGCACACTTGAAAGATAGCCTAGAAA
GTCAAGAGAATATTTGCATAATTGGTTTATACGGACCCTTCCTGATTGAGACCACACGTA
AAAATGATATTGCCATAAATTGATAAAGTAATATTTCCACTTATTCATTAGAAGAGGCGT
ATCTTTTGAAGCGAGAATAGATTTTCCTTGATATCTAACAAAATGTATGAAGGGATCCTT
GAACAACCATAGGTTGTCCTGAAAATCATTAGAAAAGACTTCTACAAGATGTTCGATTTT
TCCATAGAAATAGATTCGTTCAAGAAAGACTCCAGAAAATGTTGATCGTAAATGATAGTA
TTGGTTACGGAGAAAAAGGAAAATGAATTCGCATTCACATATATGAGAATTATATAGGAA
CAAGAAGAATTTTGGATTCA------AAATAGAAATGGATTTCTTTGGAGTAATAAGACT
CTTCAAATTACAATACTCGTAGAAAAAAAACC
>MH134156.1 Wikstroemia ridleyi
TTTTACTCGATACAAACTCTTCTTTTTTGAGGATCCACTGTAATGATGAGAAAAATTTCT
GCATATATGCACAAATCGGTCGATAATATCCGAATCTGGCAAATCAACCCAGGTTGGCTT
ACTAATGGGATGCCCCAATGCGTTACAAAAATTTGCTTTCGACAATGCTCCAATCATAGA
AATAATTGGAATTTTTGTATCCAACTTCTTTATAGTATTATCTATTAGAAATAAATTTTC
TAGCATTTGACTCCGTACCACGGAAGGATTTAATTGCACATTTGAAAGATAGCCTAGAAA
GTCAAGAGAATATTTGCATAATTGCTTTATACGGACCCTTCCTGATTGAGACCATACGTA
AAAATGATATTGCCATAAATTTATAAAGTAATATTTCCACTTATTCATCAGAAGAGACGT
ATCTTTTGAAGCGAGAATCCATTTTCCTTGATATCTAACAAAATGTATGAAGGGATCCTT
GAACAAGCATAGGTTGTTCTGAAAATCATTCGAAGAGACTTCTACAAGATGTTTGATTTT
TTCATAGAAATAGATTCGTTCAAGAAAGATTGCATAAGATATTGATCGTAAATGATAGGA
CTGATTACGGAGAAAAAGGAAAATAAATTCGCATTCACATATATGAGAATTATATAGGAA
GAAGAAGAATCTTGGATTAA------AAATAGAAATGGATTTCTGTGAAGTACTAAGACT
CTTCAAATTAAAATACTCGTAGAAAAAAAACC
