# Supplementary material for: Identification and classification of Aquilaria (Thymelaeaceae): inferences from a phylogenetic study based on matK sequences
Source: PeerJ. 2025 Jul 23;13:e19752. doi: 10.7717/peerj.19752 (PMC12296565; doi:10.7717/peerj.19752)
Supplement: Supplemental Information 12 [file peerj-13-19752-s012.fas]

>MF443405.1 Aquilaria agallochum
TTGACTTATTATACTCCTGAATATGAAACCAAAGATACTGATATCTTGGCAGCATTCCGA
GTAACTCCTCAACCTGGAGTTCCGCCTGAGGAAGCAGGGGCTGCGGTAGCTGCTGAATCT
TCTACTGGTACATGGACAACTGTGTGGACCGACGGGCTTACCAGCCTTGATCGTTACAAA
GGGCGATGCTACCACATCGAGCCCGTTGCTGGGGAAGAAAATCAATATATATGTTATGTA
GCTTACCCCTTAGACCTTTTTGAAGAGGGTTCTGTTACTAACATGTTTACTTCCATTGTT
GGTAATGTATTTGGGTTCAAAGCCCTGCGCGCTCTACGTCTAGAAGATCTGCGAATCCCT
ACTTCTTATATTAAAACTTTCCAAGGTCCGCCTCATGGCATCCAAGTTGAAAGAGATAAA
TTGAACAAGTACGGCCGTCCCCTATTGGGATGTACTATTAAACCTAAATTGGGGTTATCC
GCTAAAAACTACGGTAGAGCGGTTTATGAATGTCTACGTGGTGGACTTGATTTTAC
>KX424690.1 Aquilaria beccariana 
TTGACTTATTATACTCCTGAATATGAAACCAAAGATACTGATATCTTGGCAGCATTCCGA
GTAACTCCTCAACCTGGAGTTCCGCCTGAGGAAGCAGGGGCTGCGGTAGCTGCTGAATCT
TCTACTGGTACATGGACAACTGTGTGGACCGACGGGCTTACCAGCCTTGATCGTTACAAA
GGGCGATGCTACCACATCGAGCCCGTTGCTGGGGAAGAAAATCAATATATATGTTATGTA
GCTTACCCCTTAGACCTTTTTGAAGAGGGTTCTGTTACTAACATGTTTACTTCCATTGTT
GGTAATGTATTTGGGTTCAAAGCCCTGCGCGCTCTACGTCTAGAAGATCTGCGAATCCCT
ACTTCTTATATTAAAACTTTCCAAGGTCCGCCTCATGGCATCCAAGTTGAAAGAGATAAA
TTGAACAAGTACGGCCGTCCCCTATTGGGATGTACTATTAAACCTAAATTGGGGTTATCC
GCTAAAAACTACGGTAGAGCGGTTTATGAATGTCTACGTGGTGGACTTGATTTTAC
>Y15149.1 Aquilaria beccariana 
TTGACTTATTATACTCCTGAATATGAAACCAAAGATACTGATATCTTGGCAGCATTCCGA
GTAACTCCTCAACCTGGAGTTCCGCCTGAGGAAGCAGGGGCTGCGGTAGCTGCTGAATCT
TCTACTGGTACATGGACAACTGTGTGGACCGACGGGCTTACCAGCCTTGATCGTTACAAA
GGGCGATGCTACCACATCGAGCCCGTTGCTGGGGAAGAAAATCAATATATATGTTATGTA
GCTTACCCCTTAGACCTTTTGGAAGAGGGTTCTGTTACTAACATGTTTACTTCCATTGTT
GGTAATGTATTTGGGTTCAAAGCCCTGCGCGCTCTACGTCTAGAAGATCTGCGAATCCCT
ACTTCTTATATTAAAACTTTCCAAGGTCCGCCTCATGGCATCCAAGTTGAAAGAGATAAA
TTGAACAAGTACGGCCGTCCCCTATTGGGATGTACTATTAAACCTAAATTGGGGTTATCC
GCTAAAAACTACGGTAGAGCGGTTTATGAATGTCTACGTGGTGGACTTGATTTTAC
>KY927253.1 Aquilaria crassna
TTGACTTATTATACTCCTGAATATGAAACCAAAGATACTGATATCTTGGCAGCATTCCGA
GTAACTCCTCAACCTGGAGTTCCGCCTGAGGAAGCAGGGGCTGCGGTAGCTGCTGAATCT
TCTACTGGTACATGGACAACTGTGTGGACCGACGGGCTTACCAGCCTTGATCGTTACAAA
GGGCGATGCTACCACATCGAGCCCGTTGCTGGGGAAGAAAATCAATATATATGTTATGTA
GCTTACCCCTTAGACCTTTTTGAAGAGGGTTCTGTTACTAACATGTTTACTTCCATTGTT
GGTAATGTATTTGGGTTCAAAGCCCTGCGCGCTCTACGTCTAGAAGATCTGCGAATCCCT
ACTTCTTATATTAAAACTTTCCAAGGTCCGCCTCATGGCATCCAAGTTGAAAGAGATAAA
TTGAACAAGTACGGCCGTCCCCTATTGGGATGTACTATTAAACCTAAATTGGGGTTATCC
GCTAAAAACTACGGTAGAGCGGTTTATGAATGTCTACGAGGTGGACTTGATTTTAC
>MF443407.1 Aquilaria cumingiana
TTGACTTATTATACTCCTGAATATGAAACCAAAGATACTGATATCTTGGCAGCATTCCGA
GTAACTCCTCAACCTGGAGTTCCGCCTGAGGAAGCAGGGGCTGCGGTAGCTGCTGAATCT
TCTACTGGTACATGGACAACTGTGTGGACCGACGGGCTTACCAGCCTTGATCGTTACAAA
GGGCGATGCTACCACATCGAGCCCGTTGCTGGGGAAGAAAATCAATATATATGTTATGTA
GCTTACCCCTTAGACCTTTTTGAAGAGGGTTCTGTTACTAACATGTTTACTTCCATTGTT
GGTAATGTATTTGGGTTCAAAGCCCTGCGCGCTATACGTCTAGAAGATCTGCGAATCCCT
ACTTCTTATATTAAAACTTTCCAAGGTCCGCCTCATGGCATCCAAGTTGAAAGAGATAAA
TTGAACAAGTACGGCCGTCCCCTATTGGGATGTACTATTAAACCTAAATTGGGGTTATCC
GCTAAAAACTACGGGAGAGCGGTTTATGAATGTCTACATGGTGGACTTGATTTTAC
>KX424688.1 Aquilaria hirta 
TTGACTTATTATACTCCTCAATATGAAACCAAAGATACTGATATCTTGGCAGCATTCCGA
GTAACTCCTCAACCTGGAGTTCCGCCTGAGGAAGCAGGGGCTGCGGTAGCTGCTGAATCT
TCTACTGGTACATGGACAACTGTGTGGACCGACGGGCTTACCAGCCTTGATCGTTACAAA
GGGCGATGCTACCACATCGAGCCCGTTGCTGGGGAAGAAAATCAATATATATGTTATGTA
GCTTACCCCTTAGACCTTTTTGAAGAGGGTTCTGTTACTAACATGTTTACTTCCATTGTT
GGTAATGTATTTGGGTTCAAAGCCCTGCGCGCTCTACGTCTAGAAGATCTGCGAATCCCT
ACTTCTTATATTAAAACTTTCCAAGGTCCGCCTCATGGCATCCAAGTTGAAAGAGATAAA
TTGAACAAGTACGGCCGTCCCCTATTGGGATGTACTATTAAACCTAAATTGGGGTTATCC
GCTAAAAACTACGGTAGAGCGGTTTATGAATGTCTACGTGGTGGACTTGATTTTAC
>KU244218.1 Aquilaria hirta
TTGACTTATTATACTCCTCAATATGAAACCAAAGATACTGATATCTTGACAGCATTCCGA
GTAACTCCTCAACCTGGAGTTCCGCCTGAGGAAGCAGGGGCTGCGGTAGCTGCTGAATCT
TCTACTGGTACATGGACAACTGTGTGGACCGACGGGCTTACCAGCCTTGATCGTTACAAA
GGGCGATGCTACCACATCGAGCCCGTTGCTGGGGAAGACAATCAATATGTATGTTATGTA
GCTTACCCCTTAGACCTTTTTGAAGAGGGTTCTGTTACTAACATGTTTACTTCCATTGTT
GGTAATGTATTTGGGTTCAAAGCCCTGCGCGCTCTACGTCTAGAAGATCTGCGAATCCCT
ACTTCTTATATTAAAACTTTCCAAGGTCCGCCTCATGGCATCCAAGTTGAAAGAGATAAA
TTGAACAAGTACGGCCGTCCCCTATTGGGATGTACTATTAAACCTAAATTGGGGTTATCC
GCTAAAAACTACGGTAGAGCGGTTTATGAATGTCTACGTGGTGGACTTGATTTTAC
>KY927277.1 Aquilaria hirta 
TTGACTTATTATACTCCTCAATATGAAACCAAAGATACTGATATCTTGGCAGCATTCCGA
GTAACTCCTCAACCTGGAGTTCCGCCTGAGGAAGCAGGGGCTGCGGTAGCTGCTGAATCT
TCTACTGGTACATGGACAACTGTGTGGACCGACGGGCTTACCAGCCTTGATCGTTACAAA
GGGCGATGCTACCACATCGAGCCCGTTGCTGGGGAAGAAAATCAATATATATGTTATGTA
GCTTACCCCTTAGACCTTTTTGAAGAGGGTTCTGTTACTAACATGTTTACTTCCATTGTT
GGTAATGTATTTGGGTTCAAAGCCCTGCGCGCTCTACGTCTAGAAGATCTGCGAATCCCT
ACTTCTTATATTAAAACTTTCCAAGGTCCGCCTCATGGCATCCAAGTTGAAAGAGATAAA
TTGAACAAGTACGGCCGTCCCCTATTGGGATGTACTATTAAACCTAAATTGGGGTTATCC
GCTAAAAACTACGGTAGAGCGGTTTATGAATGTCTACGAGGTGGACTTGATTTTAC
>KU244219.1 Aquilaria malaccensis
TTGACTTATTATACTCCTGAATATGAAACCAAAGATACTGATATCTTGGCAGCATTCCGA
GTAACTCCTCAACCTGGAGTTCCGCCTGAGGAAGCAGGGGCTGCGGTAGCTGCTGAATCT
TCTACTGGTACATGGACAACTGTGTGGACCGACGGGCTTACCAGCCTTGATCGTTACAAA
GGGCGATGCTACCACATCGAGCCCGTTGCTGGGGAAGAAAATCAATATATATGTTATGTA
GCTTACCCCTTAGACCTTTTTGAAGAGGGTTCTGTTACTAACATGTTTACTTCCATTGTT
GGTAATGTATTTGGGTTCAAAGCCCTGCGCGCTCTACGTCTAGAAGATCTGCGAATCCCT
ACTTCTTATATTAAAACTTTCCAAGGTCCGCCTCATGGCATCCAAGTTGAAAGAGATAAA
TTGAACAAGTACGGCCGTCCCCTATTGGGATGTACTATTAAACCTAAATTGGGGTTATCC
GCTAAAAACTACGGTAGAGCGGTTTATGAATGTCTACGTGGTGGACTTGATTTTAC
>KU244221.1 Aquilaria malaccensis 
TTGACTTATTATACTCCTGAATATGAAACCAAAGATACTGATATCTTGGCAGCATTCCGA
GTCACTCCTCAACCTGGAGTTCCGCCTGAGGAAGCAGGGGCTGCGGTAGCTGCTGAATCT
TCTACTGGTACATGGACAACTGTGTGGACCGACGGGCTTACCAGCCTTGATCGTTACAAA
GGGCGATGCTACCACATCGAGCCCGTTGCTGGGGAAGAAAATCAATATATATGTTATGTA
GCTTACCCCTTAGACCTTTTTGAAGAGGGTTCTGTTACTAACATGTTTACTTCCATTGTT
GGTAATGTATTTGGGTTCAAAGCCCTGCGCGCTCTACGTCTAGAAGATCTGCGAATCCCT
ACTTCTTATATTAAAACTTTCCAAGGTCCGCCTCATGGCATCCAAGTTGAAAGAGATAAA
TTGAACAAGTACGGCCGTCCCCTATTGGGATGTACTATTAAACCTAAATTGGGGTTATCC
GCTAAAAACTACGGTAGAGCGGTTTATGAATGTCTACGTGGTGGACTTGATTTTAC
>KJ667626.1 Aquilaria malaccensis 
TTGACTTATTATACTCCTGAATATGAAACCAAAGATACTGATATCTTGGCAGCATTCCGA
GTAACTCCTCAACCTGGAGTTCCGCCTGAGGAAGCAGGGGCTGCGGTAGCTGCTGAATCT
TCTACTGGTACATGGACAACTGTGTGGACCGACGGGCTTACCAGCCTTGATCGTTACAAA
GGGCGATGCTACCACATCGAGCCCGTTGCTGGGGAAGAAAATCAATATATATGTTATGTA
GCTTACCCCTTAGACCTTTTTGAAGAGGGTTCTGTTACTAACATGTTTACTTCCATTGTT
GGTAATGTATTTGGGTTCAAAGCCCTGCGCGCTCTACGTCTAGAAGATCTGCGAATCCCT
ACTTCTTATATTAAAACTTTCCAAGGTCCGCCTCATGGCATCCAAGTTGAAAGAGATAAA
TTGAACAAGTACGGCCGTCCCCTATTGGGATGTACCCTTAAACCTAAATTGGGGTTATTC
GCTAAAAACTACGGTAGAGCGGTTTATGAATGTCTACGTGGTGGACTTGATTTTAC
>KY927276.1 Aquilaria malaccensis
TTGACTTATTATACTCCTGAATATGAAACCAAAGATACTGATATCTTGGCAGCATTCCGA
GTAACTCCTCAACCTGGAGTTCCGCCTGAGGAAGCAGGGGCTGCGGTAGCTGCTGAATCT
TCTACTGGTACATGGACAACTGTGTGGACCGACGGGCTTACCAGCCTTGATCGTTACAAA
GGGCGATGCTACCACATCGAGCCCGTTGCTGGGGAAGAAAATCAATATATATGTTATGTA
GCTTACCCCTTAGACCTTTTTGAAGAGGGTTCTGTTACTAACATGTTTACTTCCATTGTT
GGTAATGTATTTGGGTTCAAAGCCCTGCGCGCTCTACGTCTAGAAGATCTGCGAATCCCT
ACTTCTTATATTAAAACTTTCCAAGGTCCGCCTCATGGCATCCAAGTTGAAAGAGATAAA
TTGAACAAGTACGGCCGTCCCCTATTGGGATGTACTATTAAACCTAAATTGGGGTTATCC
GCTAAAAACTACGGTAGAGCGGTTTATGAATGTCTACGAGGTGGACTTGATTTTAC
>KY927267.1 Aquilaria malaccensis
TTGACTTATTATACTCCTCAATATGAAACCAAAGATACTGATATCTTGGCAGCATTCCGA
GTAACTCCTCAACCTGGAGTTCCGCCTGAGGAAGCAGGGGCTGCGGTAGCTGCTGAATCT
TCTACTGGTACATGGACAACTGTGTGGACCGACGGGCTTACCAGCCTTGATCGTTACAAA
GGGCGATGCTACCACATCGAGCCCGTTGCTGGGGAAGAAAATCAATATATATGTTATGTA
GCTTACCCCTTAGACCTTTTTGAAGAGGGTTCTGTTACTAACATGTTTACTTCCATTGTT
GGTAATGTATTTGGGTTCAAAGCCCTGCGCGCTCTACGTCTAGAAGATCTGCGAATCCCT
ACTTCTTATATTAAAACTTTCCAAGGTCCGCCTCATGGCATCCAAGTTGAAAGAGATAAA
TTGAACAAGTACGGCCGTCCCCTATTGGGATGTACTATTAAACCTAAATTGGGGTTATCC
GCTAAAAACTACGGTAGAGCGGTTTATGAATGTCTACGAGGTGGACTTGATTTTAC
>MF443409.1 Aquilaria rugosa 
TTGACTTATTATACTCCTGAATATGAAACCAAAGATACTGATATCTTGGCAGCATTCCGA
GTAACTCCTCAACCTGGAGTTCCGCCTGAGGAAGCAGGGGCTGCGGTAGCTGCTGAATCT
TCTACTGGTACATGGACAACTGTGTGGACCGACGGGCTTACCAGCCTTGATCGTTACAAA
GGGCGATGCTACCACATCGAGCCCGTTGCTGGGGAAGAAAATCAATATATATGTTATGTA
GCTTACCCCTTAGACCTTTTTGAAGAGGGTTCTGTTACTAACATGTTTACTTCCATTGTT
GGTAATGTATTTGGGTTCAAAGCCCTGCGCGCTCTACGTCTAGAAGATCTGCGAATCCCT
ACTTCTTATATTAAAACTTTCCAAGGTCCGCCTCATGGCATCCAAGTTGAAAGAGATAAA
TTGAACAAGTACGGCCGTCCCCTATTGGGATGTACTATTAAACCTAAATTGGGGTTATCC
GCTAAAAACTACGGTAGAGCGGTTTATGAATGTCTACGTGGTGGACTTGATTTTAC
>KU244227.1 Aquilaria sinensis 
TTGACTTATTATACTCCTGAATATGAAACCAAAGATACTGATATCTTGGCAGCATTCCGA
GTAACTCCTCAACCTGGAGTTCCGCCTGAGGAAGCAGGGGCTGCGGTAGCTGCTGAATCT
TCTACTGGTACATGGACAACTGTGTGGACCGACGGGCTTACCAGCCTTGATCGTTACAAA
GGGCGATGCTACCACATCGAGCCCGTTGCTGGGGAAGAAAATCAATATATATGTTATGTA
GCTTACCCCTTAGACCTTTTTGAAGAGGGTTCTGTTACTAACATGTTTACTTCCATTGTT
GGTAATGTATTTGGGTTCAAAGCCCTGCGCGCTCTACGTCTAGAAGATCTGCGAATCCCT
ACTTCTTATATTAAAACTTTCCAAGGTCCGCCTCATGGCATCCAAGTTGAAAGAGATAAA
TTGAACAAGTACGGCCGTCCCCTATTGGGATGTACTATTAAACCTAAATTGGGGTTATCC
GCTAAAAACTACGGTAGAGCGGTTTATGAATGTCTACGTGGTGGACTTGATTTTAC
>KU244226.1 Aquilaria sinensis
TTGACTTATTATACTCCTGAATATGAAACCAAAGATACTGATATCTTGGCAGCATTCCGA
GTAACTCCTCAACCTGGAGTTCCGCCTGAGGAAGCAGGGGCTGCGGTAGCTGCTGAATCT
TCTACTGGTACATGGACAACTGTGTGGACCGACGGGCTTACCAGCCTTGATCGTTACAAA
GGGCGATGCTACCACATCGAGCCCGTTGCTGGGGAAGAAAATCAATATATATGTTATGTA
GCTTACCCCTTAGACCTTTTTGAAGAGGGTTCTGTTACTAACATGTTTACTTCCATTGTT
GGTAATGTATTTGGGTTCAAAGCCCTGCGCGCTCTACGTCTAGAAGATCTGCGAATCCCT
ACTTCTTATATTAAAACTTTCCAAGGTCCGCCTCATGGCATCCAAGTTGAAAGAGATAAA
TTGAACAAGTACGGCCGTCCCCTATTGGGATGTACTATTAAACCTAAATTGGGGTTATCC
GCTAAAAACTACGGTAGAGCGGTTTATGAATGTCTACGTGGTGGACTTGATTTTAC
>KU244225.1 Aquilaria sinensis 
TTGACTTATTATACTCCTGAATATGAAACCAAAGATACTGATATCTTGGCAGCATTCCGA
GTAACTCCTCAACCTGGAGTTCCGCCTGAGGAAGCAGGGGCTGCGGTAGCTGCTGAATCT
TCTACTGGTACATGGACAACTGTGTGGACCGACGGGCTTACCAGCCTTGATCGTTACAAA
GGGCGATGCTACCACATCGAGCCCGTTGCTGGGGAAGAAAATCAATATATATGTTATGTA
GCTTACCCCTTAGACCTTTTTGAAGAGGGTTCTGTTACTAACATGTTTACTTCCATTGTT
GGTAATGTATTTGGGTTCAAAGCCCTGCGCGCTCTACGTCTAGAAGATCTGCGAATCCCT
ACTTCTTATATTAAAACTTTCCAAGGTCCGCCTCATGGCATCCAAGTTGAAAGAGATAAA
TTGAACAAGTACGGCCGTCCCCTATTGGGATGTACTATTAAACCTAAATTGGGGTTATCC
GCTAAAAACTACGGTAGAGCGGTTTATGAATGTCTACGTGGTGGACTTGATTTTAC
>KY927292.1 Aquilaria sinensis
TTGACTTATTATACTCCTGAATATGAAACCAAAGATACTGATATCTTGGCAGCATTCCGA
GTAACTCCTCAACCTGGAGTTCCGCCTGAGGAAGCAGGGGCTGCGGTAGCTGCTGAATCT
TCTACTGGTACATGGACAACTGTGTGGACCGACGGGCTTACCAGCCTTGATCGTTACAAA
GGGCGATGCTACCACATCGAGCCCGTTGCTGGGGAAGAAAATCAATATATATGTTATGTA
GCTTACCCCTTAGACCTTTTTGAAGAGGGTTCTGTTACTAACATGTTTACTTCCATTGTT
GGTAATGTATTTGGGTTCAAAGCCCTGCGCGCTCTACGTCTAGAAGATCTGCGAATCCCT
ACTTCTTATATTAAAACTTTCCAAGGTCCGCCTCATGGCATCCAAGTTGAAAGAGATAAA
TTGAACAAGTACGGCCGTCCCCTATTGGGATGTACTATTAAACCTAAATTGGGGTTATCC
GCTAAAAACTACGGTAGAGCGGTTTATGAATGTCTACGAGGTGGACTTGATTTTAC
>KY927291.1 Aquilaria sinensis
TTGACTTATTATACTCCTGAATATGAAACCAAAGATACTGATATCTTGGCAGCATTCCGA
GTAACTCCTCAACCTGGAGTTCCGCCTGAGGAAGCAGGGGCTGCGGTAGCTGCTGAATCT
TCTACTGGTACATGGACAACTGTGTGGACCGACGGGCTTACCAGCCTTGATCGTTACAAA
GGGCGATGCTACCACATCGAGCCCGTTGCTGGGGAAGAAAATCAATATATATGTTATGTA
GCTTACCCCTTAGACCTTTTTGAAGAGGGTTCTGTTACTAACATGTTTACTTCCATTGTT
GGTAATGTATTTGGGTTCAAAGCCCTGCGCGCTCTACGTCTAGAAGATCTGCGAATCCCT
ACTTCTTATATTAAAACTTTCCAAGGTCCGCCTCATGGCATCCAAGTTGAAAGAGATAAA
TTGAACAAGTACGGCCGTCCCCTATTGGGATGTACTATTAAACCTAAATTGGGGTTATCC
GCTAAAAACTACGGTAGAGCGGTTTATGAATGTCTACGAGGTGGACTTGATTTTAC
>KY927289.1 Aquilaria sinensis
TTGACTTATTATACTCCTGAATATGAAACCAAAGATACTGATATCTTGGCAGCATTCCGA
GTAACTCCTCAACCTGGAGTTCCGCCTGAGGAAGCAGGGGCTGCGGTAGCTGCTGAATCT
TCTACTGGTACATGGACAACTGTGTGGACCGACGGGCTTACCAGCCTTGATCGTTACAAA
GGGCGATGCTACCACATCGAGCCCGTTGCTGGGGAAGAAAATCAATATATATGTTATGTA
GCTTACCCCTTAGACCTTTTTGAAGAGGGTTCTGTTACTAACATGTTTACTTCCATTGTT
GGTAATGTATTTGGGTTCAAAGCCCTGCGCGCTCTACGTCTAGAAGATCTGCGAATCCCT
ACTTCTTATATTAAAACTTTCCAAGGTCCGCCTCATGGCATCCAAGTTGAAAGAGATAAA
TTGAACAAGTACGGCCGTCCCCTATTGGGATGTACTATTAAACCTAAATTGGGGTTATCC
GCTAAAAACTACGGTAGAGCGGTTTATGAATGTCTACGAGGTGGACTTGATTTTAC
>KU244233.1 Aquilaria yunnanensis
TTGACTTATTATACTCCTGAATATGAAACCAAAGATACTGATATCTTGGCAGCATTCCGA
GTAACTCCTCAACCTGGAGTTCCGCCTGAGGAAGCAGGGGCTGCGGTAGCTGCTGAATCT
TCTACTGGTACATGGACAACTGTGTGGACCGACGGGCTTACCAGCCTTGATCGTTACAAA
GGGCGATGCTACCACATCGAGCCCGTTGCTGGGGAAGAAAATCAATATATATGTTATGTA
GCTTACCCCTTAGACCTTTTTGAAGAGGGTTCTGTTACTAACATGTTTACTTCCATTGTT
GGTAATGTATTTGGGTTCAAAGCCCTGCGCGCTCTACGTCTAGAAGATCTGCGAATCCCT
ACTTCTTATATTAAAACTTTCCAAGGTCCGCCTCATGGCATCCAAGTTGAAAGAGATAAA
TTGAACAAGTACGGCCGTCCCCTATTGGGATGTACTATTAAACCTAAATTGGGGTTATCC
GCTAAAAACTACGGTAGAGCGGTTTATGAATGTCTACGTGGTGGACTTGATTTTAC
>KY927296.1 Aquilaria yunnanensis
TTGACTTATTATACTCCTGAATATGAAACCAAAGATACTGATATCTTGGCAGCATTCCGA
GTAACTCCTCAACCTGGAGTTCCGCCTGAGGAAGCAGGGGCTGCGGTAGCTGCTGAATCT
TCTACTGGTACATGGACAACTGTGTGGACCGACGGGCTTACCAGCCTTGATCGTTACAAA
GGGCGATGCTACCACATCGAGCCCGTTGCTGGGGAAGAAAATCAATATATATGTTATGTA
GCTTACCCCTTAGACCTTTTTGAAGAGGGTTCTGTTACTAACATGTTTACTTCCATTGTT
GGTAATGTATTTGGGTTCAAAGCCCTGCGCGCTCTACGTCTAGAAGATCTGCGAATCCCT
ACTTCTTATATTAAAACTTTCCAAGGTCCGCCTCATGGCATCCAAGTTGAAAGAGATAAA
TTGAACAAGTACGGCCGTCCCCTATTGGGATGTACTATTAAACCTAAATTGGGGTTATCC
GCTAAAAACTACGGTAGAGCGGTTTATGAATGTCTACGAGGTGGACTTGATTTTAC
>KY927295.1 Aquilaria yunnanensis 
TTGACTTATTATACTCCTGAATATGAAACCAAAGATACTGATATCTTGGCAGCATTCCGA
GTAACTCCTCAACCTGGAGTTCCGCCTGAGGAAGCAGGGGCTGCGGTAGCTGCTGAATCT
TCTACTGGTACATGGACAACTGTGTGGACCGACGGGCTTACCAGCCTTGATCGTTACAAA
GGGCGATGCTACCACATCGAGCCCGTTGCTGGGGAAGAAAATCAATATATATGTTATGTA
GCTTACCCCTTAGACCTTTTTGAAGAGGGTTCTGTTACTAACATGTTTACTTCCATTGTT
GGTAATGTATTTGGGTTCAAAGCCCTGCGCGCTCTACGTCTAGAAGATCTGCGAATCCCT
ACTTCTTATATTAAAACTTTCCAAGGTCCGCCTCATGGCATCCAAGTTGAAAGAGATAAA
TTGAACAAGTACGGCCGTCCCCTATTGGGATGTACTATTAAACCTAAATTGGGGTTATCC
GCTAAAAACTACGGTAGAGCGGTTTATGAATGTCTACGAGGTGGACTTGATTTTAC
>AF022132.1 Daphne mezereum OUT
TTGACTTATTATACTCCTGAATATGAAACCAAAGATACTGATATCTTGGCAGCGTTCCGA
GTAACTCCTCAACCAGGAGTTCCGCCTGAGGAAGCAGGGGCCGCGGTAGCTGCTGAATCT
TCTACTGGTACATGGACAACTGTGTGGACCGACGGGCTTACCAGCCTTGATCGTTACAAA
GGGCGATGCTACCACATCGAGCCCGTTCCTGGGGAAGAAAATCAATATATATGTTATGTA
GCTTACCCCTTAGACCTTTTTGAAGAAGGTTCTGTTACTAACATGTTTACTTCCATTGTT
GGTAATGTATTTGGGTTCAAAGCTCTGCGCGCTCTACGTCTAGAGGATCTGCGAATCCCT
ACTGCTTATGTTAAAACTTTCCAAGGTCCGCCCCATGGCATCCAAGTTGAAAGAGATAAA
TTGAACAAGTACGGCCGTCCCCTGTTAGGATGTACTATTAAACCTAAATTGGGGTTATCC
GCTAAGAACTACGGTAGAGCGGTTTATGAATGTCTACGTGGTGGACTTGATTTTAC
