# Supplementary material for: Identification and classification of Aquilaria (Thymelaeaceae): inferences from a phylogenetic study based on matK sequences
Source: PeerJ. 2025 Jul 23;13:e19752. doi: 10.7717/peerj.19752 (PMC12296565; doi:10.7717/peerj.19752)
Supplement: Supplemental Information 13 [file peerj-13-19752-s013.fas]

>MF443428.1 Aquilaria agallochum
CAACCTCCAAAACCCGCTGACGCTCTACCT-ATTTTTTTTTTTG--ATTTCTACCTATTT
T--TTATCTTACCCTCTCCTTTTGTTAGTGGTTCAAAGTTACTTATC-TTTCCCATTCAT
CCTA--TTCTTTTCCATTTTACAGGCG-TATCCGAGCATCATTTTTTCTCTT-AACACAA
ATATAGGTACAAATCAACATTTTTGAGTAAGGAATACCCATTTGAATGAT--TCAAAATC
ATTACTCAGACTGAAACTTA-CATACAAAGTCGTCCCTTCGAAGATTCTGTCAATTCCCG
--TTCGCT-ACTTTGACTTTGATTTTATTTGAATACTTTTTTTCGTCTTTTTT-------
--TTTTCATTTTATTT--TGATTTTTTCATTTTTA-------------CAAGTCCTCTAT
AAAAATGAGGATGATGTCTTGGTAATGGTCGGGATAGCTCAGCTGGTAGAGCA-GAGGAC
TGAAAATC
>AY216740.1 Aquilaria beccariana
CAACCTCCAAAACCCGCTGACGCTCTACCT-ATTTTTTTTTG----ATTTCTACCTATTT
T--TTATCTTACCCTCTCCTTTTGTTAGTGGTTCAAAGTTACTTATC-TTTCCCATTCAT
CCTA--TTCTTTTCCATTTTACAGGCG-TATCCGAGCATCATTTTTTCTCTT-AACACAA
ATCTAGGTACAAATCAACATTTTTGAGTAAGGAATACCCATTTGAATGAT--TCAAAATC
ATTACTCAGACTGAAACTTA-CATACAAAGTCGTCCCTTCGAAGATTCTGTCAATTCCCG
--TTCGCT-ACTTTGACTTTTATTTTATTTTAATACTTTTTTTCGTCTTTTTT-------
--TTT-CATTTTATTT--GGATTTTTTCATTTTTAATTGACATAGACCCAAGTCCTCTAT
AAAAATGAGGATGATGTCTTGGTAATGGTCGGGATAGCTCAGCTGGTAGAGCAGA-GGAC
TGAAAATC
>KT726319.1 Aquilaria beccariana 
CAACCTCCAAAACCCGCTGACGCTCTACCT-ATTTTTTTTTG----ATTTCTACCTATTT
T--TTATCTTACCCTCTCCTTTTGTTAGTGGTTCAAAGTTACTTATC-TTTCCCATTCAT
CCTA--TTCTTTTCCATTTTACAGGCG-TATCCGAGCATCATTTTTTCTCTT-AACACAA
ATATAGGTACAAATCAACATTTTTGAGTAAGGAATACCCATTTGAATGAT--TCAAAATC
ATTACTCAGACTGAAACTTA-CATACAAAGTCGTCCCTTCGAAGATTCTGTCAATTCCCG
--TTCGCT-ACTTTGACTTTTATTTTATTTTAATACTTTTTTTCGTCTTTTTT-------
--TTTTCATTTTATTT--GGATTTTTTCATTTTTAATTGACATAGACCCAAGTCCTCTAT
AAAAATGAGGATGATGTCTTGGTAATGGTCGGGATAGCTCAGCTGGTAGAGCAGA-GGAC
TGAAAATC
>KT364470.1 Aquilaria beccariana 
CAACCTCCAAAACCCGCTGACGCTCTACCT-ATTTTTTTTTG----ATTTCTACCTATTT
T--TTATCTTACCCTCTCCTTTTGTTAGTGGTTCAAAGTTACTTATC-TTTCCCATTCAT
CCTA--TTCTTTTCCATTTTACAGGCG-TATCCGAGCATCATTTTTTCTCTT-AACACAA
ATCTAGGTACAAATCAACATTTTTGAGTAAGGAATACCCATTTGAATGAT--TCAAAATC
ATTACTCAGACTGAAACTTA-CATACAAAGTCGTCCCTTCGAAGATTCTGTCAATTCCCG
--TTCGCT-ACTTTGACTTTTATTTTATTTTAATACTTTTTTTCGTCTTTTTT-------
--TTTTCATTTTATTT--GGATTTTTTCATTTTTAATTGACATAGACCCAAGTCCTCTAT
AAAAATGAGGATGATGTCTTGGTAATGGTCGGGATAGCTCAGCTGGTAGAGCAGA-GGAC
TGAAAATC
>AJ308643.1 Aquilaria beccariana 
CAACCTTCAAAACCCGCTGACGCTCTACCT-ATTTTTTTTTTT---ATTTCTACCTAATT
T--TTATCTTAC----TCTTTCTGTGAGGGGG-CAAAGTTACTTATCCTTTCTTATTTAA
CCAAATTCTTTTTCCATTTTACAGG---TATCCGAG-ATCATTTTTTCTCTTTAACCCAA
ATATAGGTACAAATCAACATTTTTGAGTAAGGAATACCCATTTGAATGAT--TCAAAATC
ATTACTCAGACTGAAACTTA-CATACAAAGTGGTCCCTTCGAAGATTCTGTCAATTCCCG
--TTCGCT-ACTTTGACTTTTATTTTATTTTAATACTTTTTTTCGTCTTTTTT-------
--TTTTCATTTTATTT--GGATTTTTTCATTTTTAATTGACATAGACCCAAGTCCTCTAT
AAAAATGAGGATGATGTCTTGGTAATGGTCGGGATAGCACAGCTGGTAGAGCAGA-GGAC
TGAAAATC
>KU238027.1 Aquilaria crassna 
CAACCTCCAAAACCCGCTGACGCTCTACCT-ATTTTTTTTTG----ATTTCTACCTATTT
T--TTATCTTACCCTCTCCTTTTGTTAGTGGTTCAAAGTTACTTATC-TTTCCCATTCAT
CCTA--TTCTTTTCCATTTTACAGGCG-TATCCGAGCATCATTTTTTCTCTT-AACACAA
ATATAGGTACAAATCAACATTTTTGAGTAAGGAATACCCATTTGAATGAT--TCAAAATC
ATTACTCAGACTGAAACTTA-CATACAAAGTCGTCCCTTCGAAGATTCTGTCAATTCCCG
--TTCGCT-ACTTTGACTTTTATTTTATTTGAATACTTTTTTTCGTCTTTTTT-------
--TTTTCATTTTATTT--TGATTTTTTCATTTTTAATTGACATAGACCCAAGTCCTCTAT
CAAAATGAGGATGATGTCTTGGTAATGGTCGGGATAGCTCAGCTGGTAGAGCAGA-GGAC
TGAAAATC
>KT364471.1 Aquilaria crassna 
CAACCTCCAAAACCCGCTGACGCTCTACCT-ATTTTTTTTTG----ATTTCTACCTATTT
T--TTATCTTACCCTCTCCTTTTGTTAGTGGTTCAAAGTTACTTATC-TTTCCCATTCAT
CCTA--TTCTTTTCCATTTTACAGGCG-TATCCGAGCATCATTTTTTCTCTT-AACACAA
ATATAGGTACAAATCAACATTTTTGAGTAAGGAATACCCATTTGAATGAT--TCAAAATC
ATTACTCAGACTGAAACTTA-CATACAAAGTCGTCCCTTCGAAGATTCTGTCAATTCCCG
--TTCGCT-ACTTTGACTTTTATTTTATTTGAATACTTTTTTTCGTCTTTTTT-------
--TTTTCATTTTATTT--TGATTTTTTCATTTTTAATTGACATAGACCCAAGTCCTCTAT
CAAAATGAGGATGATGTCTTGGTAATGGTCGGGATAGCTCAGCTGGTAGAGCAGA-GGAC
TGAAAATC
>KY927249.1 Aquilaria crassna 
CAACCTCCAAAACCCGCTGACGCTCTACCT-ATTTTTTTTTG----ATTTCTACCTATTT
T--TTATCTTACCCTCTCCTTTTGTTAGTGGTTCAAAGTTACTTATC-TTTCCCATTCAT
CCTA--TTCTTTTCCATTTTACAGGCG-TATCCGAGCATCATTTTTTCTCTT-AACACAA
ATATAGGTACAAATCAACATTTTTGAGTAAGGAATACCCATTTGAATGAT--TCAAAATC
ATTACTCAGACTGAAACTTA-CATACAAAGTCGTCCCTTCGAAGATTCTGTCAATTCCCG
--TTCGCT-ACTTTGACTTTTATTTTATTTGAATACTTTTTTTCGTCTTTTTT-------
--TTTTCATTTTATTT--TGATTTTTTCATTTTTAATTGACATAGACCCAAGTCCTCTAT
CAAAATGAGGATGATGTCTTGGTAATGGTCGGGATAGCTCAGCTGGTAGAGCAAA-GGAC
TGAAAATC
>KY927246.1 Aquilaria crassna 
CAACCTCCAAAACCCGCTGACGCTCTACCT-ATTTTTTTTTG----ATTTCTACCTATTT
T--TTATCTTACCCTCTCCTTTTGTTAGTGGTTCAAAGTTACTTATC-TTTCCCATTCAT
CCTA--TTCTTTTCCATTTTACAGGCG-TATCCGAGCATCATTTTTTCTCTT-AACACAA
ATATAGGTACAAATCAACATTTTTGAGTAAGGAATACCCATTTGAATGAT--TCAAAATC
ATTACTCAGACTGAAACTTA-CATACAAAGTCGTCCCTTCGAAGATTCTGTCAATTCCCG
--TTCGCT-ACTTTGACTTTTATTTTATTTGAATACTTTTTTTCGTCTTTTTT-------
--TTTTCATTTTATTT--TGATTTTTTCATTTTTAATTGACATAGACCCAAGTCCTCTAT
CAAAATGAGGATGATGTCTTGGTAATGGTCGGGATAGCTCAGCTGGTAGAGCAAA-GGAC
TGAAAATC
>KT726320.1 Aquilaria cumingiana
CAACCTCCAAAACCCGCTGACGCTCTACCG-ATTTTTTTTTT---GATTTCTACCTATTT
T--TTATCTTACCCTCTCCTTTTGTTAGTGGTTCAAAGTTACTTATC-TTTCCCATTCAT
CCTA--TTCTTTTCCATTTTACAGGCG-TATCCGAGCATCATTTTTTCTCTT-AACACAA
ATATAGGTACAAATCAACATTTTTGAGTAAGGAATACCCATTTGAATGAT--TCAAAATC
ATTACTCAGACTGAAACTTA-CATACAAAGTCGTCCCTTCGAAGATTCTGTCAATTCCCG
--TTCGCT-ACTTTGACTTTTATTTTATTTTAATACTTTTTTTCGTCTTTTTT-------
--TTTTCATTTTATTT--TGATTTTTTCATTTTTAATTGACATAGACCCAAGTCCTCTAT
AAAAATGAGGATGATGTCTTGGTAATGGTCGGGATAGCTCAGCTGGTAGAGCAGA-GGAC
TGAAAATC
>KY927233.1 Aquilaria hirta
CAACCTCCAAAACCCGCTGACGCTCTACCT-ATTTTTTTTT----GATTTCTACCTATTT
T--TTATCTTACCCTCTCCTTTTGTTAGTGGTTCAAAGTTACTTATC-TTTCCCATTCAT
CCTA--TTCTTTTCCATTTTACAGGCG-TATCCGAGCATCATTTTTTCTCTT-AACACAA
ATATAGGTACAAATCAACATTTTTGAGTAAGGAATACCCATTTGAATGAT--TCAAAATC
ATTACTCAGACTGAAACTTA-CATACAAAGTCGTCCCTTCGAAGATTCTGTCAATTCCCG
--TTCGCT-ACTTTGACTTTGATTTTATTTTAATACTTTTTTTCGTCTTTTTT-------
--TTTT-ATTTTATTT--TGATTTTTTCATTTTTAATTGACATAGACCCAAGTCCTCTAT
AAAAATGAGGATGATGTCTTGGTAATGGTCGGGATAGCTCAGCTGGTAGAGCA-AAGGAC
TGAAAATC
>KT364472.1 Aquilaria hirta 
CAACCTCCAAAACCCGCTGACGCTCTACCT-ATTTTTTTTTG----ATTTCTACCTATTT
T--TTATCTTACCCTCTCCTTTTGTTAGTGGTTCAAAGTTACTTATC-TTTCCCATTCAT
CCTA--TTCTTTTCCATTTTACAGGCG-TATCCGAGCATCATTTTTTCTCTT-AACACAA
ATATAGGTACAAATCAACATTTTTGAGTAAGGAATACCCATTTGAATGAT--TCAAAATC
ATTACTCAGACTGAAACTTA-CATACAAAGTCGTCCCTTCGAAGATTCTGTCAATTCCCG
--TTCGCT-ACTTTGACTTTTATTTGATTTTAATACTTTTTTTCGTCTTTTTT-------
--TTT-CATTTTATTT--TGATTTTTTCATTTTTAATTGACATAGACCCAAGTCCTCTAT
AAAAATGAGGATGATGTCTTGGTAATGGTCGGGATAGCTCAGCTGGTAGAGCAGA-GGAC
TGAAAATC
>KU244036.1 Aquilaria hirta
CAACCTCCAAAACCCGCTGACGCTCTACCT-ATTTTTTTTTG----ATTTCTACCTATTT
T--TTATCTTACCCTCTCCTTTTGTTAGTGGTTCAAAGTTACTTATC-TTTCCCATTCAT
CCTA--TTCTTTTCCATTTTACAGGCG-TATCCGAGCATCATTTTTTCTCTT-AACACAA
ATATAGGTACAAATCAACATTTTTGAGTAAGGAATACCCATTTGAATGAT--TCAAAATC
ATTACTCAGACTGAAACTTA-CATACAAAGTCGTCCCTTCGAAGATTCTGTCAATTCCCG
--TTCGCT-ACTTTGACTTTTATTTGATTTTAATACTTTTTTTCGTCTTTTTT-------
--TTT-CATTTTATTT--TGATTTTTTCATTTTTAATTGACATAGACCCAAGTCCTCTAT
AAAAATGAGGATGATGTCTTGGTAATGGTCGGGATAGCACAGCTGGTAGAGCAGAAGGAC
TGAAAATC
>AY216745.1 Aquilaria malaccensis 
CAACCTCCAAAACCCGCTGACGCTCTACCT-ATTTTTTTTTG----ATTTCTACCTATTT
T--TTATCTTACCCTCTCCTTTTGTTAGTGGTTCAAAGTTACTTATC-TTTCCCATTCAT
CCTA--TTCTTTTCCATTTTACAGGCG-TATCCGAGCATCATTTTTTCTCTT-AACACAA
ATCTAGGTACAAATCAACATTTTTGAGTAAGGAATACCCATTTGAATGAT--TCAAAATC
ATTACTCAGACTGAAACTTA-CATACAAAGTCGTCCCTTCGAAGATTCTGTCAATTCCCG
--TTCGCT-ACTTTGACTTTTATTTTATTTTAATACTTTTTTTCGTCTTTTTT-------
--TTTTCATTTTATTT--GGATTTTTTCATTTTTAATTGACATAGACCCAAGTCCTCTAT
AAAAATGAGGATGATGTCTTGGTAATGGTCGGGATAGCTCAGCTGGTAGAGCAGA-GGAC
--------
>KY927232.1 Aquilaria malaccensis
CAACCTCCAAAACCCGCTGACGCTCTACCT-ATTTTTTTTTG----ATTTCTACCTATTT
T--TTATCTTACCCTCTCCTTTTGTTAGTGGTTCAAAGTTACTTATC-TTTCCCATTCAT
CCTA--TTCTTTTCCATTTTACAGGCG-TATCCGAGCATCATTTTTTCTCTT-AACACAA
ATCTAGGTACAAATCAACATTTTTGAGTAAGGAATACCCATTTGAATGAT--TCAAAATC
ATTACTCAGACTGAAACTTA-CATACAAAGTCGTCCCTTCGAAGATTCTGTCAATTCCCG
--TTCGCT-ACTTTGACTTTTATTTTATTTTAATACTTTTTTTCGTCTTTTTT-------
--TTTTCATTTTATTT--GGATTTTTTCATTTTTAATTGACATAGACCCAAGTCCTCTAT
AAAAATGAGGATGATGTCTTGGTAATGGTCGGGATAGCTCAGCTGGTAGAGCAAA-GGAC
TGAAAATC
>KY927223.1 Aquilaria malaccensis
CAACCTCCAAAACCCGCTGACGCTCTACCT-ATTTTTTTTTG----ATTTCTACCTATTT
T--TTATCTTACCCTCTCCTTTTGTTAGTGGTTCAAAGTTACTTATC-TTTCCCATTCAT
CCTA--TTCTTTTCCATTTTACAGGCG-TATCCGAGCATCATTTTTTCTCTT-AACACAA
ATCTAGGTACAAATCAACATTTTTGAGTAAGGAATACCCATTTGAATGAT--TCAAAATC
ATTACTCAGACTGAAACTTA-CATACAAAGTCGTCCCTTCGAAGATTCTGTCAATTCCCG
--TTCGCT-ACTTTGACTTTTATTTTATTTTAATACTTTTTTTCGTCTTTTTT-------
--TTTTCATTTTATTT--GGATTTTTTCATTTTTAATTGACATAGACCCAAGTCCTCTAT
AAAAATGAGGATGATGTCTTGGTAATGGTCGGGATAGCTCAGCTGGTAGAGCAAA-GGAC
TGAAAATC
>KY927221.1 Aquilaria malaccensis
CAACCTCCAAAACCCGCTGACGCTCTACCT-ATTTTTTTTTG----ATTTCTACCTATTT
T--TTATCTTACCCTCTCCTTTTGTTAGTGGTTCAAAGTTACTTATC-TTTCCCATTCAT
CCTA--TTCTTTTCCATTTTACAGGCG-TATCCGAGCATCATTTTTTCTCTT-AACACAA
ATCTAGGTACAAATCAACATTTTTGAGTAAGGAATACCCATTTGAATGAT--TCAAAATC
ATTACTCAGACTGAAACTTA-CATACAAAGTCGTCCCTTCGAAGATTCTGTCAATTCCCG
--TTCGCT-ACTTTGACTTTTATTTTATTTTAATACTTTTTTTCGTCTTTTTT-------
--TTTTCATTTTATTT--GGATTTTTTCATTTTTAATTGACATAGACCCAAGTCCTCTAT
AAAAATGAGGATGATGTCTTGGTAATGGTCGGGATAGCTCAGCTGGTAGAGCAAA-GGAC
TGAAAATC
>KU244039.1 Aquilaria malaccensis 
CAACCTCCAAAACCCGCTGACGCTCTACCT-ATTTTTTTTTG----ATTTCTACCTATTT
T--TTATCTTACCCTCTCCTTTTGTTAGTGGTTCAAAGTTACTTATC-TTTCCCATTCAT
CCTA--TTCTTTTCCATTTTACAGGCG-TATCCGAGCATCATTTTTTCTCTT-AACACAA
ATCTAGGTACAAATCAACATTTTTGAGTAAGGAATACCCATTTGAATGAT--TCAAAATC
ATTACTCAGACTGAAACTTA-CATACAAAGTCGTCCCTTCGAAGATTCTGTCAATTCCCG
--TTCGCT-ACTTTGACTTTTATTTTATTTTAATACTTTTTTTCGTCTTTTTT-------
--TTTTCATTTTATTT--GGATTTTTTCATTTTTAATTGACATAGACCCAAGTCCTCTAT
AAAAATGAGGATGATGTCTTGGTAATGGTCGGGATAGCACAGCTGGTAGAGCAGA-GGAC
TGAAAATC
>KT726322.1 Aquilaria microcarpa
CAACCTCCAAAACCCGCTGACGCTCTACCT-ATTTTTTTTTG----ATTTCTACCTATTT
T--TTATCTTACCCTCTCCTTTTGTTAGTGGTTCAAAGTTACTTATC-TTTCCCATTCAT
CCTA--TTCTTTTCCATTTTACAGGCG-TATCCGAGCATCATTTTTTCTCTT-AACACAA
ATCTAGGTACAAATCAACATTTTTGAGTAAGGAATACCCATTTGAATGAT--TCAAAATC
ATTACTCAGACTGAAACTTA-CATACAAAGTCGTCCCTTCGAAGATTCTGTCAATTCCCG
--TTCGCT-ACTTTGACTTTTATTTTATTTTAATACTTTTTTTCGTCTTTTTT-------
--TTT-CATTTTATTT--GGATTTTTTCATTTTTAATTGACATAGACCCAAGTCCTCTAT
AAAAATGAGGATGATGTCTTGGTAATGGTCGGGATAGCTCAGCTGGTAGAGCAGA-GGAC
TGAAAATC
>KU244042.1 Aquilaria microcarpa 
CAACCTCCAAAACCCGCTGACGCTCTACCT-ATTTTTTTTTG----ATTTCTACCTATTT
T--TTATCTTACCCTCTCCTTTTGTTAGTGGTTCAAAGTTACTTATC-TTTCCCATTCAT
CCTA--TTCTTTTCCATTTTACAGGCG-TATCCGAGCATCATTTTTTCTCTT-AACACAA
ATCTAGGTACAAATCAACATTTTTGAGTAAGGAATACCCATTTGAATGAT--TCAAAATC
ATTACTCAGACTGAAACTTA-CATACAAAGTCGTCCCTTCGAAGATTCTGTCAATTCCCG
--TTCGCT-ACTTTGACTTTTATTTTATTTTAATACTTTTTTTCGTCTTTTTT-------
--TTT-CATTTTATTT--GGATTTTTTCATTTTTAATTGACATAGACCCAAGTCCTCTAT
AAAAATGAGGATGATGTCTTGGTAATGGTCGGGATAGCACAGCTGGTAGAGCAGAAGGAC
TGAAAATC
>MF443430.1 Aquilaria rugosa 
CAACCTCCAAAACCCGCTGACGCTCTACCT-ATTTTTTTTTTTTT-ATTTCTACCTATTT
T--TTATCTTACCCTCTCCTTTTGTTAGTGGTTCAAAGTTACTTATC-TTTCCCATTCAT
CCTA--TTCTTTTCCATTTTACAGGCG-TATCCGAGCATCATTTTTTCTCTT-AACACAA
ATATAGGTACAAATCAACATTTTTGAGTAAGGAATACCCATTTGAATGAT--TCAAAATC
ATTACTCAGACTGAAACTTA-CATACAAAGTCGTCCCTTCGAAGATTCTGTCAATTCCCG
--TTCGCT-ACTTTGACTTTGATTTTATTTTAATACTTTTTTTCGTCTTTTTT-------
--TTTTCATTTTATTT--TGATTTTTTCATTTTTAATTGACATAGACACAAGTCCTCTAT
AAAAATGAGGATGATGTCTTGGTAATGGTCGGGATAGCTCAGCTGGTAGAGCA-GAGGAC
TGAAAATC
>EU652679.1 Aquilaria sinensis
CAACCTCCAAAACCCGCTGGCGCTCTACCT-ATTTTTTTTTTTTG-ATTTCTACCTATTT
T--TTATCTTACCCTCTCCTTTTGTTAGGGGTTCAAAGTTACTTATC-TTTCCCATTCAT
CCTA--TTCTTTTCCATTTTACAGGCG-TATCCGAGCATCATTTTTTCTCTT-AACACAA
ATATAGGTACAAATCAACATTTTTGAGTAAGGAATACCCATTTGAATGAT--TCAAAATC
ATTACTCAAACTGAAACTTA-CATACAAAGTCGTCCCTTCGAAGATTCTGTCAATTCCCG
--TTCGCT-ACTTTGACTTTGATTTTATTTTAATACTTTTTTTCGTCTTTTTT-------
--TTTTCATTTTATTT--TGATTTTTTCATTTTTAATTGACATAAACACAAGCCCCCTAA
AAAAATGAGGATGATGTCTTGGTAAGGGTCGGGATAGCTCACCTGGTAGAGCA-GAGGAC
TGAAAATC
>EU652672.1 Aquilaria sinensis 
CAACCTCCAAAACCCGCTGGCGCTCTACCT-ATTTTTTTTTT--G-ATTTCTACCTATTT
T--TTATCTTACCCTCTCCTTTTGTTAGGGGTTCAAAGTTACTTATC-TTTCCCATTCAT
CCTA--TTCTTTTCCATTTTACAGGCG-TATCCGAGCATCATTTTTTCTCTT-AACACAA
ATATAGGTACAAATCAACATTTTTGAGTAAGGAATACCCATTTGAATGAT--TCAAAATC
ATTACTCAAACTGAAACTTA-CATACAAAGTCGTCCCTTCGAAGATTCTGTCAATTCCCG
--TTCGCT-ACTTTGACTTTGATTTTATTTTAATACTTTTTTTCGTCTTTTTT-------
--TTTTCATTTTATTT--TGATTTTTTCATTTTTAATTGACATAAACACAAGTCCTCTAA
AAAAATGAGGATGATGTCTTGTTAATGGTCGGGATAGCTCACCTGGTAGAGCA-GAGGAC
TGAAAATC
>EU652674.1 Aquilaria sinensis 
CAACCTCCAAAACCCGCTGGCGCTCTACCT-ATTTTTTTTTTT-G-ATTTCTACCTATTT
T--TTATCTTACCCTCTCCTTTTGTTAGGGGTTCAAAGTTACTTATC-TTTCCCATTCAT
CCTA--TTCTTTTCCATTTTACAGGCG-TATCCGAGCATCATTTTTTCTCTT-AACACAA
ATATAGGTACAAATCAACATTTTTGAGTAAGGAATACCCATTTGAATGAT--TCAAAATC
ATTACTCAAACTGAAACTTA-CATACAAAGTCGTCCCTTCGAAGATTCTGTCAATTCCCG
--TTCGCT-ACTTTGACTTTGATTTTATTTTAATACTTTTTTTCGTCTTTTTT-------
--TTTTCATTTTATTT--TGATTTTTTCATTTTTAATTGACATAGACACAAGTCCTCTAT
AAAAATGAGGATGATGTCTTGGTAATGGTCGGGATACCTCACCTGGTAGAGCA-GAGGAC
TGAAAATC
>KT148967.1 Aquilaria sinensis
CAACCTCCAAAACCCGCTGACGCTCTACCT-ATTTTTTTTTTTTG-ATTTCTACCTATTT
T--TTATCTTACCCTCTCCTTTTGTTAGTGGTTCAAAGTTACTTATC-TTTCCCATTCAT
CCTA--TTCTTTTCCATTTTACAGGCG-TATCCGAGCATCATTTTTTCTCTT-AACACAA
ATATAGGTACAAATCAACATTTTTGAGTAAGGAATACCCATTTGAATGAT--TCAAAATC
ATTACTCAGACTGAAACTTA-CATACAAAGTCGTCCCTTCGAAGATTCTGTCAATTCCCG
--TTCGCT-ACTTTGACTTTGATTTTATTTTAATACTTTTTTTCGTCTTTTTT-------
--TTTTCATTTTATTT--TGATTTTTTCATTTTTAATTGACATAGACACAAGTCCTCTAT
AAAAATGAGGATGATGTCTTGGTAATGGTCGGGATAGCTCAGCTGGTAGAGCA-GAGGAC
TGAAAATC
>EU652677.1 Aquilaria sinensis 
CAACCTCCAAAACCCGCTGACGCTCTACCT-ATTTTTTTTTT--G-ATTTCTACCTATTT
T--TTATCTTACCCTCTCCTTTTGTTAGTGGTTCAAAGTTACTTATC-TTTCCCATTCAT
CCTA--TTCTTTTCCATTTTACAGGCG-TATCCGAGCATCATTTTTTCTCTT-AACACAA
ATATAGGTACAAATCAACATTTTTGAGTAAGGAATACCCATTTGAATGAT--TCAAAATC
ATTACTCAGACTGAAACTTA-CATACAAAGTCGTCCCTTCGAAGATTCTGTCAATTCCCG
--TTCGCT-A-TTTGACTTTGATTTTATTTTAATACTTTTTTTCGTCTTTTTT-------
--TTTTCATTTTATTT--TGATTTTTTCATTTTTAATTGACATAGACACAAGTCCTCTAT
AAAAATGAGGATGATGTCTTGGTAATGGTCGGGATAGCTCACCTGGTAGAGCA-GAGGAC
TGAAAATC
>KY927247.1 Aquilaria sinensis
CAACCTCCAAAACCCGCTGACGCTCTACCT-ATTTTTTTT---T-GATTTCTACCTATTT
T--TTATCTTACCCTCTCCTTTTGTTAGTGGTTCAAAGTTACTTATC-TTTCCCATTCAT
CCTA--TTCTTTTCCATTTTACAGGCG-TATCCGAGCATCATTTTTTCTCTT-AACACAA
ATATAGGTACAAATCAACATTTTTGAGTAAGGAATACCCATTTGAATGAT--TCAAAATC
ATTACTCAGACTGAAACTTA-CATACAAAGTCGTCCCTTCGAAGATTCTGTCAATTCCCG
--TTCGCT-ACTTTGACTTTGATTTTATTTTAATACTTTTTTTCGTCTTTTTT-------
--TTTTCATTTTATTT--TGATTTTTTCATTTTTAATTGACATAGACACAAGTCCTCTAT
AAAAATGAGGATGATGTCTTGGTAATGGTCGGGATAGCTCAGCTGGTAGAGCA-AAGGAC
TGAAAATC
>KU238026.1 Aquilaria sinensis
CAACCTCCAAAACCCGCTGACGCTCTACCT-ATTTTTTTTTTTTTGATTTCTACCTATTT
T--TTATCTTACCCTCTCCTTTTGTTAGTGGTTCAAAGTTACTTATC-TTTCCCATTCAT
CCTA--TTCTTTTCCATTTTACAGGCG-TATCCGAGCATCATTTTTTCTCTT-AACACAA
ATATAGGTACAAATCAACATTTTTGAGTAAGGAATACCCATTTGAATGAT--TCAAAATC
ATTACTCAGACTGAAACTTA-CATACAAAGTCGTCCCTTCGAAGATTCTGTCAATTCCCG
--TTCGCT-ACTTTGACTTTGATTTTATTTTAATACTTTTTTTCGTCTTTTTT-------
--TTTTCATTTTATTT--GGATTTTTTCATTTTTAATTGACATAGACCCAAGTCCTCTAT
AAAAATGAGGATGATGTCTTGGAAATGGTCGGGATAGCTCAGCTGGTAGAGCAGA-GGAC
TGAAAATC
>AY216749.1 Aquilaria sinensis
CAACCTCCAAAACCCGCTGACGCTCTACCG-ATTTTTTTT-----GATTTCTACCTATTT
T--TTATCTTACCCTCTCCTTTAGGTAGTGGGTCAAAGTDACTTATC-TTTCCCATTCAT
CCTA--TTCTTTTCCATTTTACAGGCG-TATCCGAGCATCATTTTTTCTCTT-AACACAA
ATATAGGTACAAATCAACATTTTTGAGTAAGGAATACCCATTTGAATGAT--TCAAAATC
ATTACTCAGACTGAAACTTA-CATACAAAGTCGTCCCTTCGAAGATTCTGTCAATTCCCG
--TTCGCT-ACTTTGACTTTGATTTTATTTTAATACTTTTTTTCGTCTTTTTT-------
--TTTTCATTTTATTT--TGATTTTTTCATTTTTAATTGACATAGACACAAGTCCTCTAT
AAAAATGAGGATGATGTCTTGGTAATGGTCGGGATAGCTCACCTGGTA------------
--------
>KF018041.1 Aquilaria sinensis 
CAACCTCCAAAACCCGCTGACGCTCTACCT-ATTTTTTTTTTTTTGATTTCTACCTATTT
T--TTATCTTACCCTCTCCTTTTGTTAGTGGTTCAAAGTTACTTATC-TTTCCCATTCAT
CCTA--TTCTTTTCCATTTTACAGGCG-TATCCGAGCATCATTTTTTCTCTT-AACACAA
ATATAGGTACAAATCAACATTTTTGAGTAAGGAATACCCATTTGAATGAT--TCAAAATC
ATTACTCAGACTGAAACTTA-CATACAAAGTCGTCCCTTCGAAGATTCTGTCAATTCCCG
--TTCGCT-ACTTTGACTTTGATTTTATTTTAATACTTTTTTTCGTCTTTTTT-------
--TTTTCATTTTATTT--TGATTTTTTCATTTTTAATTGACATAGACACAAGTCCTCTAT
AAAAATGAGGATGATGTCTTGGTAATGGTCGGGATAGCACAGCTGGTAGAGCAGA-----
--------
>MG656407.1 Aquilaria yunnanensis 
CAACCTCCAAAACCCGCTGACGCTCTACCT-ATTTTTTTTTTTTG-ATTTCTACCTATTT
T--TTATCTTACCCTCTCCTTTTGTTAGTGGTTCAAAGTTACTTATC-TTTCCCATTCAT
CCTA--TTCTTTTCCATTTTACAGGCG-TATCCGAGCATCATTTTTTCTCTT-AACACAA
ATATAGGTACAAATCAACATTTTTGAGTAAGGAATACCCATTTGAATGAT--TCAAAATC
ATTACTCAGACTGAAACTTA-CATACAAAGTCGTCCCTTCGAAGATTCTGTCAATTCCCG
--TTCGCT-ACTTTGACTTTGATTTTATTTTAATACTTTTTTTCGTCTTTTTT-------
--TTTTCATTTTATTT--TGATTTTTTCATTTTTAATTGACATAGACACAAGTCCTCTAT
AAAAATGAGGATGATGTCTTGGTAATGGTCGGGATAGCTCAGCTGGTAGAGCA-GAGGAC
TGAAAATC
>EU652681.1 Aquilaria yunnanensis
CAACCTCCAAAACCCGCTGGCGCTTTACCT-ATTTTTTTTTTT-G-ATTTCTACCTATTT
T--TTATCTTACCCTCTCCTTTTGTTAGTGGTTCAAAGTTACTTATC-TTTCCCATTCAT
CCTA--TTCTTTTCCATTTTACAGGGG-TATCCGAGCATCATTTTTTCTCTT-AACACAA
ATATAGGTACAAATCAACATTTTTGAGTAAGGAATACCCATTTGAATGAT--TCAAAATC
ATTACTCAGACTGAAACTTA-CATACAAAGTCGTCCCTTGGAAGATTCTGTCAATTCCCG
--TTCGCT-ACTTTGACTTTGATTTTATTTTAATACTTTTTTTCGTCTTTTTT-------
--TTTTCATTTTATTT--TGATTTTTTCATTTTTAATTGACATAGACACAAGTCCTCTAT
AAAAATGAGGATGATGTCTTGGTAATGGTCGGGATAGCTCACCTGGTAGAGCA-GAGGAC
TGAAAATC
>KY927252.1 Aquilaria yunnanensis 
CAACCTCCAAAACCCGCTGACGCTCTACCT-ATTTTTTTTTTTT-GATTTCTACCTATTT
T--TTATCTTACCCTCTCCTTTTGTTAGTGGTTCAAAGTTACTTATC-TTTCCCATTCAT
CCTA--TTCTTTTCCATTTTACAGGCG-TATCCGAGCATCATTTTTTCTCTT-AACACAA
ATATAGGTACAAATCAACATTTTTGAGTAAGGAATACCCATTTGAATGAT--TCAAAATC
ATTACTCAGACTGAAACTTA-CATACAAAGTCGTCCCTTCGAAGATTCTGTCAATTCCCG
--TTCGCT-ACTTTGACTTTGATTTTATTTTAATACTTTTTTTCGTCTTTTTT-------
--TTTTCATTTTATTT--TGATTTTTTCATTTTTAATTGACATAGACACAAGTCCTCTAT
AAAAATGAGGATGATGTCTTGGTAATGGTCGGGATAGCTCAGCTGGAAGAGCA-AAGGAC
TGAAAATC
>GU736359.1 Daphne mezereum OUT
GCATATCTAAAGGTAATAAAAAAACTATCTCAAAAAAAAAAAAGATATAAATACGGGTTT
GGGTTGTCTTTTTTTTTTTTTTCTGAAAAATAGAAAGAATTGTTGTGAATTCGTATTGAT
TCCAAATTGAAGAAAGAATCAAATACAACATTCATACAACATTCATTAAT---AAAATAA
TTTACCCCATAGTTTGATAAATCTTTTGAACAACTGGTTAATCGGACGAGAATAAAGATA
GAGTCCCATTCTACATGTCAATATAAATGCTGACAACAATGAAATTTATAGTAAGAGGAA
AATCCGTCGACTTTTAAAATGGGGAGGGTTCAAGTCCCTCTATCCCCAACCCCCAAAACC
CGTTGACGCCCTACCTGTTTTTTTTTTTCTTTTTAATTGACATAGACGCCAGTCCTCTAT
TAAAATGAGGATGATGTCTTGGTAATGGTCGGGA--------------------------
--------
